# Supplementary material for: Genomic signatures of selection, local adaptation and production type characterisation of East Adriatic sheep breeds
Source: J Anim Sci Biotechnol. 2023 Nov 6;14:142. doi: 10.1186/s40104-023-00936-y (PMC10626677; doi:10.1186/s40104-023-00936-y)
Supplement: Supplementary file 2 — Additional file 2: Table S1. Data Info. Contains basic information (breed and number of samples) about the animals used in this study. [file 40104_2023_936_MOESM2_ESM.xlsx]

## Sheet: List1
Additional file 2: Table S1		Data info
Sample	Breed	Seks	Sampling location	Latitude	Longitude
C156	Cres Island Sheep	F	Cres	44,961749	14,409676
C158	Cres Island Sheep	F	Cres	44,961749	14,409676
C159	Cres Island Sheep	F	Cres	44,961749	14,409676
C162	Cres Island Sheep	F	Mali Lošinj	44,530082	14,476145
C165	Cres Island Sheep	F	Mali Lošinj	44,534061	14,469509
C167	Cres Island Sheep	F	Mali Lošinj	44,534061	14,469509
C169	Cres Island Sheep	F	Mali Lošinj	44,534061	14,469509
C170	Cres Island Sheep	F	Mali Lošinj	44,534061	14,469509
C171	Cres Island Sheep	F	Mali Lošinj	44,534061	14,469509
C174	Cres Island Sheep	F	Mali Lošinj	44,534061	14,469509
C175	Cres Island Sheep	F	Mali Lošinj	44,534171	14,469651
C177	Cres Island Sheep	F	Cres	44,883939	14,424565
C178	Cres Island Sheep	F	Cres	44,883939	14,424565
C160	Cres Island Sheep	M	Cres	44,961749	14,409676
C161	Cres Island Sheep	M	Mali Lošinj	44,530082	14,476145
C163	Cres Island Sheep	M	Mali Lošinj	44,530082	14,476145
C164	Cres Island Sheep	M	Mali Lošinj	44,530082	14,476145
C176	Cres Island Sheep	M	Mali Lošinj	44,534171	14,469651
C180	Cres Island Sheep	M	Cres	44,883939	14,424565
D133	Dalmatian Pramenka	F	Nerežišća	43,3140019	16,5236901
D134	Dalmatian Pramenka	F	Visoka	45,0415955	18,6535643
D135	Dalmatian Pramenka	F	Mirlović Zagora	43,7655692	16,0896263
D137	Dalmatian Pramenka	F	Kaočine	43,8602502	16,0636727
D138	Dalmatian Pramenka	F	Nevest	43,725460	16,218692
D139	Dalmatian Pramenka	F	Nevest	43,725243	16,217963
D140	Dalmatian Pramenka	F	Nevest	43,727445	16,212031
D141	Dalmatian Pramenka	F	Gornje Utore	43,706283	16,267638
D142	Dalmatian Pramenka	F	Gornje Planjane	43,767728	16,194072
IMO166	Dalmatian Pramenka	F	Svib, Imotski	43,55	16,96
SO123	Dalmatian Pramenka	F	Gornje Utore	43,705704	16,267648
ZO122	Dalmatian Pramenka	F	Gornje Utore	43,705704	16,267648
ZO126	Dalmatian Pramenka	F	Gornje Utore	43,705704	16,267648
ZO34	Dalmatian Pramenka	F	Pakovo Selo	43,822011	16,071372
D136	Dalmatian Pramenka	M	Gornje Planjane	43,7683363	16,191587
IMO141	Dalmatian Pramenka	M	Slivno, Imotski	43,3385821	17,2311234999
IMO154	Dalmatian Pramenka	M	Svib, Imotski	43,55	16,96
IMO59	Dalmatian Pramenka	M	Ričice, Imotski	43,5154068	17,1057221999
IMO66	Dalmatian Pramenka	M	Ričice, Imotski	43,5154068	17,1057221999
SO118	Dalmatian Pramenka	M	Podumci	43,736265	16,135097
SO35	Dalmatian Pramenka	M	Pakovo Selo	43,822011	16,071372
SO70	Dalmatian Pramenka	M	Mirlović Zagora	43,763894	16,071839
ZO105	Dalmatian Pramenka	M	Podumci	43,736265	16,135097
ZO129	Dalmatian Pramenka	M	Gornje Utore	43,705704	16,267648
ZO69	Dalmatian Pramenka	M	Mirlović Zagora	43,763894	16,071839
DR121	Dubrovnik Ruda	F	Dubrovnik	42,659256	18,147009
DR138	Dubrovnik Ruda	F	Dubrovnik	42,659256	18,147009
DR146	Dubrovnik Ruda	F	Imotica	42,914390	17,684580
DR147	Dubrovnik Ruda	F	Topolo	42,908720	17,707100
DR148	Dubrovnik Ruda	F	Imotica	42,913970	17,685090
DR149	Dubrovnik Ruda	F	Mlini	42,640698	18,195950
DR150	Dubrovnik Ruda	F	Martinovići	42,651432	18,184073
DR151	Dubrovnik Ruda	F	Kuna Pelješka	42,966753	17,346229
DR152	Dubrovnik Ruda	F	Otrić seoci	43,155959	17,458972
DR153	Dubrovnik Ruda	F	Osojnik	42,652214	18,096753
DR154	Dubrovnik Ruda	F	Gornje Obuljeno	42,678359	18,109480
DR155	Dubrovnik Ruda	F	Blato	42,767044	17,475883
DR156	Dubrovnik Ruda	F	Pločice	42,420415	18,485576
DR157	Dubrovnik Ruda	F	Česvinica	42,849636	17,667508
DR158	Dubrovnik Ruda	F	Štedrica	42,892446	17,684017
DR159	Dubrovnik Ruda	F	Štedrica	42,894074	17,681519
DR160	Dubrovnik Ruda	F	Trnovica	42,889942	17,838175
DR32	Dubrovnik Ruda	F	Pelješac	42,875267	17,529728
DR7	Dubrovnik Ruda	F	Pelješac	42,875267	17,529728
DR77	Dubrovnik Ruda	F	Dubrovnik	42,659256	18,147009
DR130	Dubrovnik Ruda	M	Dubrovnik	42,659256	18,147009
DR139	Dubrovnik Ruda	M	Dubrovnik	42,659256	18,147009
DR18	Dubrovnik Ruda	M	Pelješac	42,875267	17,529728
DR23	Dubrovnik Ruda	M	Pelješac	42,875267	17,529728
DR51	Dubrovnik Ruda	M	Pelješac	42,875267	17,529728
DR84	Dubrovnik Ruda	M	Dubrovnik	42,659256	18,147009
IO 36	Istrian Sheep	F	Oprtalj	45,398974	13,879502
IO104	Istrian Sheep	F	Svetvincenat	45,013222	13,848607
IO199	Istrian Sheep	F	Slum	45,360839	14,058960
IO200	Istrian Sheep	F	Slum	45,360839	14,058960
IO201	Istrian Sheep	F	Krmed	45,084907	13,825787
IO202	Istrian Sheep	F	Svetvincenat	45,013222	13,848607
IO203	Istrian Sheep	F	Boljunsko polje	45,297998	14,133345
IO205	Istrian Sheep	F	Tar	45,316611	13,628946
IO206	Istrian Sheep	F	Loborika	44,920251	13,909156
IO207	Istrian Sheep	F	Loborika	44,920251	13,909156
IO208	Istrian Sheep	F	Šajini	45,031728	13,942707
IO32	Istrian Sheep	F	Oprtalj	45,398974	13,879502
IO60	Istrian Sheep	F	Oprtalj	45,398974	13,879502
IO 18	Istrian Sheep	M	Oprtalj	45,398974	13,879502
IO 42	Istrian Sheep	M	Oprtalj	45,398974	13,879502
IO 44	Istrian Sheep	M	Oprtalj	45,398974	13,879502
IO63	Istrian Sheep	M	Oprtalj	45,398974	13,879502
IO64	Istrian Sheep	M	Oprtalj	45,398974	13,879502
IO65	Istrian Sheep	M	Oprtalj	45,398974	13,879502
IO66	Istrian Sheep	M	Oprtalj	45,398974	13,879502
IO67	Istrian Sheep	M	Oprtalj	45,398974	13,879502
IO68	Istrian Sheep	M	Oprtalj	45,398974	13,879502
IO69	Istrian Sheep	M	Oprtalj	45,398974	13,879502
IO77	Istrian Sheep	M	Svetvinčenat	45,013222	13,848607
IO85	Istrian Sheep	M	Svetvinčenat	45,013222	13,848607
K138	Krk Island Sheep	F	Vrbnik	45,075877	14,675198
K140	Krk Island Sheep	F	Vrbnik	45,075877	14,675198
K143	Krk Island Sheep	F	Vrbnik	45,075877	14,675198
K144	Krk Island Sheep	F	Vrbnik	45,075877	14,675198
K147	Krk Island Sheep	F	Kornić	45,042930	14,610160
K148	Krk Island Sheep	F	Kornić	45,042930	14,610160
K149	Krk Island Sheep	F	Kornić	45,042930	14,610160
K154	Krk Island Sheep	F	Kornić	45,042930	14,610160
K155	Krk Island Sheep	F	Vrbnik	45,075975	14,675338
K157	Krk Island Sheep	F	Vrbnik	45,075975	14,675338
K158	Krk Island Sheep	F	Vrbnik	45,075975	14,675338
K161	Krk Island Sheep	F	Vrbnik	45,075975	14,675338
K141	Krk Island Sheep	M	Vrbnik	45,075877	14,675198
K142	Krk Island Sheep	M	Vrbnik	45,075877	14,675198
K146	Krk Island Sheep	M	Vrbnik	45,075877	14,675198
K151	Krk Island Sheep	M	Kornić	45,042930	14,610160
K152	Krk Island Sheep	M	Kornić	45,042930	14,610160
K153	Krk Island Sheep	M	Kornić	45,042930	14,610160
K162	Krk Island Sheep	M	Draga Bašćanska	44,999105	14,709954
LP331	Lika Pramenka	F	Duga Resa	45,493552	15,454675
LP334	Lika Pramenka	F	Glina	45,364957	16,069845
LP335	Lika Pramenka	F	Donji Budački	45,366003	15,594921
LP314	Lika Pramenka	M	Frkašić	44,692126	15,808173
LP315	Lika Pramenka	M	Smiljan	44,563019	15,321368
LP316	Lika Pramenka	M	Homoljac	44,773234	15,625069
LP317	Lika Pramenka	M	Komić	44,457955	15,729439
LP318	Lika Pramenka	M	Debelo Brdo	44,667061	15,693453
LP319	Lika Pramenka	M	Bjelopolje	44,744034	15,706583
LP320	Lika Pramenka	M	Bunić	44,671727	15,611614
LP323	Lika Pramenka	M	Oravac	44,726648	15,715679
LP324	Lika Pramenka	M	Kalebovac	44,737678	15,707928
LP325	Lika Pramenka	M	Rudopolje Bruvanjsko	44,393690	15,826690
LP326	Lika Pramenka	M	Gračac	44,264571	15,830730
LP327	Lika Pramenka	M	Gospić	44,552209	15,356270
LP328	Lika Pramenka	M	Perušić	44,672303	15,435755
LP329	Lika Pramenka	M	Mušaluk	44,605288	15,366651
LP330	Lika Pramenka	M	Korenica	44,686323	15,807646
PO41	Pag Island Sheep	F	Novalja	44,559501	14,881246
PO45	Pag Island Sheep	F	Novalja	44,559501	14,881246
PO61	Pag Island Sheep	F	Kolan	44,493964	14,961070
PO62	Pag Island Sheep	F	Kolan	44,491025	14,962611
PO63	Pag Island Sheep	F	Šimuni	44,467518	14,961267
PO64	Pag Island Sheep	F	Novalja	44,550788	14,886053
PO65	Pag Island Sheep	F	Šimuni	44,467524	14,961235
PO66	Pag Island Sheep	F	Kolan	44,493964	14,961070
PO67	Pag Island Sheep	F	Novalja	44,556922	14,883552
PO68	Pag Island Sheep	F	Gajac	44,534450	14,892964
PO69	Pag Island Sheep	F	Kolan	44,497476	14,958223
PO70	Pag Island Sheep	F	Šimuni	44,469624	14,956565
PO8	Pag Island Sheep	F	Vrčići	44,383278	15,138955
PO19	Pag Island Sheep	M	Vrčići	44,383278	15,138955
PO199	Pag Island Sheep	M	Kolan	44,495566	14,958844
PO200	Pag Island Sheep	M	Kolan	44,495567	14,958845
PO201	Pag Island Sheep	M	Kolan	44,495568	14,958846
PO202	Pag Island Sheep	M	Kolan	44,495569	14,958847
PO203	Pag Island Sheep	M	Kolan	44,495570	14,958848
PO204	Pag Island Sheep	M	Kolan	44,495571	14,958849
PO205	Pag Island Sheep	M	Kolan	44,495572	14,958850
PO206	Pag Island Sheep	M	Kolan	44,495573	14,958851
PO212	Pag Island Sheep	M	Kolan	44,495574	14,958852
PO213	Pag Island Sheep	M	Kolan	44,495575	14,958853
PO214	Pag Island Sheep	M	Kolan	44,495576	14,958854
PO215	Pag Island Sheep	M	Kolan	44,495577	14,958855
PO216	Pag Island Sheep	M	Kolan	44,495578	14,958856
PO218	Pag Island Sheep	M	Kolan	44,495579	14,958857
PO219	Pag Island Sheep	M	Kolan	44,495580	14,958858
PO222	Pag Island Sheep	M	Kolan	44,495581	14,958859
PO223	Pag Island Sheep	M	Kolan	44,495582	14,958860
PO226	Pag Island Sheep	M	Kolan	44,495583	14,958861
PO227	Pag Island Sheep	M	Kolan	44,495584	14,958862
PO228	Pag Island Sheep	M	Kolan	44,495585	14,958863
PO46	Pag Island Sheep	M	Novalja	44,559501	14,881246
PO47	Pag Island Sheep	M	Novalja	44,559501	14,881246
PO49	Pag Island Sheep	M	Novalja	44,559501	14,881246
POG12	Pag Island Sheep	M	Kolan	44,491025	14,962611
POG14	Pag Island Sheep	M	Kolan	44,491025	14,962611
POG15	Pag Island Sheep	M	Kolan	44,491025	14,962611
POG17	Pag Island Sheep	M	Kolan	44,495120	14,958922
POG22	Pag Island Sheep	M	Kolan	44,494671	14,960181
POG24	Pag Island Sheep	M	Kolan	44,494671	14,960181
POG3	Pag Island Sheep	M	Kolan	44,495585	14,958863
POG8	Pag Island Sheep	M	Kolan	44,499357	14,955732
R170	Rab Island Sheep	F	Rab	44,797284	14,733543
R173	Rab Island Sheep	F	Rab	44,760618	14,759396
R174	Rab Island Sheep	F	Rab	44,761380	14,756950
R178	Rab Island Sheep	F	Rab	44,742672	14,793874
R180	Rab Island Sheep	F	Rab	44,772212	14,765982
R182	Rab Island Sheep	F	Rab	44,740318	14,799108
R183	Rab Island Sheep	F	Rab	44,735288	14,806335
R184	Rab Island Sheep	F	Rab	44,761201	14,756943
R186	Rab Island Sheep	F	Rab	44,760919	14,759448
R187	Rab Island Sheep	F	Rab	44,746981	14,787656
R171	Rab Island Sheep	M	Rab	44,805470	14,725080
R175	Rab Island Sheep	M	Rab	44,765756	14,768272
R179	Rab Island Sheep	M	Rab	44,742672	14,793874
R185	Rab Island Sheep	M	Rab	44,770078	14,765331
R189	Rab Island Sheep	M	Rab	44,753127	14,774545
R190	Rab Island Sheep	M	Rab	44,803069	14,727007
R192	Rab Island Sheep	M	Rab	44,752470	14,775307
R193	Rab Island Sheep	M	Rab	44,736215	14,801059
