# Supplementary material for: Genomic signatures of selection, local adaptation and production type characterisation of East Adriatic sheep breeds
Source: J Anim Sci Biotechnol. 2023 Nov 6;14:142. doi: 10.1186/s40104-023-00936-y (PMC10626677; doi:10.1186/s40104-023-00936-y)
Supplement: Supplementary file 4 — Additional file 4: Table S2. Gene clusters. Contains results from the functional annotation cluster analysis using DAVID software, with identified annotation clusters corresponding to biological functions. [file 40104_2023_936_MOESM4_ESM.xlsx]

## Sheet: Table_2
Additional file 4: Table S2	Gene clusters
Annotation Cluster 1	Enrichment Score: 3.5079972885087902
Category	Term	PValue	Genes	Benjamini
INTERPRO	IPR009122:Desmosomal cadherin	2.75738e-11	DSG3, DSC1, DSG4, DSC2, LOC101116442, DSG2, DSG1	1.5524e-08
GOTERM_CC_DIRECT	GO:0030057~desmosome	1.17933e-07	DSG3, DSC1, DSG4, DSC2, LOC101116442, DSG2, DSG1	2.54736e-05
INTERPRO	IPR027397:Catenin binding domain	2.24379e-06	DSG3, DSC1, DSG4, DSC2, LOC101116442, DSG2, DSG1	0.000421084
INTERPRO	IPR009123:Desmoglein	8.02902e-06	DSG3, DSG4, DSG2, DSG1	0.000904067
INTERPRO	IPR000233:Cadherin, cytoplasmic domain	1.37569e-05	DSG3, DSC1, DSG4, DSC2, LOC101116442, DSG1	0.00129085
INTERPRO	IPR020894:Cadherin conserved site	0.00157758	DSG3, DSC1, DSG4, DSC2, LOC101116442, DSG2, DSG1	0.088818
GOTERM_MF_DIRECT	GO:0005509~calcium ion binding	0.00212032	KCNIP4, PKD2, SLIT2, W5QF78, MMRN1, DSG3, NAALADL1, CAPN1, LPCAT1, EHD1, PDCD6, DSC1, DSG4, DSC2, LOC101116442, ASPN, DSG2, DSG1, RASGRP2, W5Q2P3	0.34059
INTERPRO	IPR002126:Cadherin	0.00224099	DSG3, DSC1, DSG4, DSC2, LOC101116442, DSG2, DSG1	0.114698
INTERPRO	IPR015919:Cadherin-like	0.00246431	DSG3, DSC1, DSG4, DSC2, LOC101116442, DSG2, DSG1	0.115617
SMART	SM00112:CA	0.00261009	DSG3, DSC1, DSG4, DSC2, LOC101116442, DSG2, DSG1	0.194452
UP_SEQ_FEATURE	DOMAIN:Cadherin	0.00289715	DSG3, DSC1, DSG4, DSC2, LOC101116442, DSG2, DSG1	0.119455
UP_KW_CELLULAR_COMPONENT	KW-0965~Cell junction	0.00316625	DSG3, KCNK1, DSC1, DSG4, DSC2, W5QAX7, LOC101116442, DSG2, DSG1, W5Q4Q0	0.0854889
INTERPRO	IPR014868:Cadherin prodomain	0.00427731	DSC1, DSC2, LOC101116442	0.18524
SMART	SM01055:SM01055	0.00484979	DSC1, DSC2, LOC101116442	0.240873
GOTERM_BP_DIRECT	GO:0007156~homophilic cell adhesion via plasma membrane adhesion molecules	0.00756882	DSG3, DSC1, DSG4, DSC2, LOC101116442, DSG2, DSG1	1
UP_KW_PTM	KW-0165~Cleavage on pair of basic residues	0.0473627	BMP2, DSC1, DSC2, OXT, LOC101116442	0.378901
UP_KW_CELLULAR_COMPONENT	KW-1003~Cell membrane	0.872345	PTPRA, KCNK1, SLC6A3, ABCG2, DSG3, NAALADL1, CAPN1, EHD1, DSC1, DSG4, DSC2, LOC101116442, DSG2, W5Q2Y7, DSG1, W5Q020	1
Annotation Cluster 2	Enrichment Score: 3.3142096982012643
Category	Term	PValue	Genes	Benjamini
INTERPRO	IPR020479:Homeodomain, metazoa	2.76462e-07	W5PJE3, HOXA10, HOXA3, HOXA2, HOXA4, HOXA6, EVX1, W5Q513, W5PJ00, HOXA9, W5PII1	7.7824e-05
INTERPRO	IPR009057:Homeodomain-like	5.79377e-06	W5Q3S1, W5P3Q5, TIGD2, HOXA6, EVX1, W5Q513, W5PJ00, W5PJE3, HOXA10, HOXA3, HOXA2, HOXA4, W5PPI5, LCORL, HOXA9, W5P6Z2, W5PII1	0.000815474
INTERPRO	IPR001827:Homeobox protein, antennapedia type, conserved site	0.000128509	HOXA3, HOXA2, HOXA4, HOXA6, W5PJ00	0.00949167
INTERPRO	IPR001356:Homeodomain	0.000134873	W5Q3S1, HOXA6, EVX1, W5Q513, W5PJ00, W5PJE3, HOXA10, HOXA3, HOXA2, HOXA4, HOXA9, W5P6Z2, W5PII1	0.00949167
SMART	SM00389:HOX	0.000157897	W5Q3S1, HOXA6, EVX1, W5Q513, W5PJ00, W5PJE3, HOXA10, HOXA3, HOXA2, HOXA4, HOXA9, W5P6Z2, W5PII1	0.0235266
UP_SEQ_FEATURE	DNA_BIND:Homeobox	0.000160785	W5Q3S1, HOXA6, EVX1, W5Q513, W5PJ00, W5PJE3, HOXA10, HOXA3, HOXA2, HOXA4, HOXA9, W5P6Z2, W5PII1	0.0163632
UP_SEQ_FEATURE	DOMAIN:Homeobox	0.000185244	W5Q3S1, HOXA6, EVX1, W5Q513, W5PJ00, W5PJE3, HOXA10, HOXA3, HOXA2, HOXA4, HOXA9, W5P6Z2, W5PII1	0.0163632
INTERPRO	IPR017970:Homeobox, conserved site	0.000464192	W5Q3S1, W5PJE3, HOXA10, HOXA3, HOXA2, HOXA4, HOXA6, EVX1, W5PJ00, HOXA9, W5PII1	0.0290378
GOTERM_MF_DIRECT	GO:0003677~DNA binding	0.00235702	TIGD2, C1D, W5Q4H0, NSD2, POLA2, W5PP13, W5PJE3, HOXA10, HOXA3, W5PQH5, MAJIN, ZNF484, W5PII1, W5Q3S1, TNFAIP3, HOXA6, EVX1, W5Q513, W5PJ00, W5PK24, MEN1, POLN, HOXA2, H2AZ1, HOXA4, BCLAF1, LCORL, ARID4B, HOXA9, W5P6Z2, SF1	0.34059
GOTERM_MF_DIRECT	GO:0000981~RNA polymerase II transcription factor activity, sequence-specific DNA binding	0.0035926	W5Q3S1, W5PJE3, HOXA10, HOXA3, HOXA2, HOXA4, HOXA6, EVX1, W5PJ00, HOXA9, W5PII1	0.346087
GOTERM_BP_DIRECT	GO:0009952~anterior/posterior pattern specification	0.0144462	HOXA10, HOXA3, HOXA2, HOXA6, HOXA9	1
UP_KW_BIOLOGICAL_PROCESS	KW-0805~Transcription regulation	0.0952097	W5QJ23, W5PK24, MEN1, HOXA3, HOXA2, HOXA4, MED28, HOXA6, W5PJ00, HOXA9, SF1	0.928583
UP_KW_BIOLOGICAL_PROCESS	KW-0804~Transcription	0.11656	W5QJ23, W5PK24, MEN1, HOXA3, HOXA2, HOXA4, MED28, HOXA6, W5PJ00, HOXA9, SF1	0.928583
Annotation Cluster 3	Enrichment Score: 1.5935624419445806
Category	Term	PValue	Genes	Benjamini
GOTERM_MF_DIRECT	GO:0005509~calcium ion binding	0.00212032	KCNIP4, PKD2, SLIT2, W5QF78, MMRN1, DSG3, NAALADL1, CAPN1, LPCAT1, EHD1, PDCD6, DSC1, DSG4, DSC2, LOC101116442, ASPN, DSG2, DSG1, RASGRP2, W5Q2P3	0.34059
INTERPRO	IPR011992:EF-hand-like domain	0.0158287	CAPN1, EHD1, LPCAT1, PDCD6, KCNIP4, PKD2, W5QF78, RASGRP2, W5Q314, W5Q2P3	0.524209
INTERPRO	IPR002048:EF-hand domain	0.017254	CAPN1, EHD1, LPCAT1, PDCD6, KCNIP4, PKD2, W5QF78, RASGRP2, W5Q2P3	0.539668
UP_SEQ_FEATURE	DOMAIN:EF-hand	0.0235109	CAPN1, EHD1, LPCAT1, PDCD6, KCNIP4, PKD2, W5QF78, RASGRP2, W5Q2P3	0.623039
INTERPRO	IPR018247:EF-Hand 1, calcium-binding site	0.0509574	CAPN1, EHD1, PDCD6, KCNIP4, W5QF78, RASGRP2, W5Q2P3	1
SMART	SM00054:EFh	0.395741	PDCD6, KCNIP4, W5QF78, RASGRP2	1
Annotation Cluster 4	Enrichment Score: 1.417623901978614
Category	Term	PValue	Genes	Benjamini
GOTERM_MF_DIRECT	GO:0061630~ubiquitin protein ligase activity	0.00567856	ENSOARG00000012951, ENSOARG00000016060, ENSOARG00000016567, ENSOARG00000000530, ENSOARG00000006128, ENSOARG00000009647, ENSOARG00000006124, ENSOARG00000016707	0.410276
INTERPRO	IPR001841:Zinc finger, RING-type	0.0107809	ENSOARG00000004516, ENSOARG00000012951, ENSOARG00000000500, ENSOARG00000016567, ENSOARG00000006128, ENSOARG00000009647, ENSOARG00000003413, ENSOARG00000016756, ENSOARG00000015178, ENSOARG00000006124, NSD2	0.428887
UP_SEQ_FEATURE	DOMAIN:RING-type	0.0171441	ENSOARG00000004516, ENSOARG00000012951, ENSOARG00000000500, ENSOARG00000016567, ENSOARG00000006128, ENSOARG00000009647, ENSOARG00000003413, ENSOARG00000016756, ENSOARG00000015178, ENSOARG00000006124, NSD2	0.567897
INTERPRO	IPR013083:Zinc finger, RING/FYVE/PHD-type	0.0297699	ENSOARG00000004516, ENSOARG00000000500, ENSOARG00000006128, ENSOARG00000003413, ENSOARG00000015178, NSD2, ENSOARG00000012951, ENSOARG00000016567, ENSOARG00000008161, ENSOARG00000009647, ENSOARG00000014337, ENSOARG00000016756, ENSOARG00000006124	0.798117
SMART	SM00184:RING	0.0307334	ENSOARG00000012951, ENSOARG00000000500, ENSOARG00000016567, ENSOARG00000006128, ENSOARG00000009647, ENSOARG00000003413, ENSOARG00000016756, ENSOARG00000015178, ENSOARG00000006124	1
INTERPRO	IPR017907:Zinc finger, RING-type, conserved site	0.233407	ENSOARG00000004516, ENSOARG00000006128, ENSOARG00000009647, ENSOARG00000016756, ENSOARG00000015178	1
UP_KW_LIGAND	KW-0862~Zinc	0.532262	ENSOARG00000004516, ENSOARG00000015390, ENSOARG00000005967, ENSOARG00000016282, ENSOARG00000012162, ENSOARG00000013130, ENSOARG00000012062, ENSOARG00000010061, ENSOARG00000015178, NSD2, ENSOARG00000012951, ENSOARG00000010277, ENSOARG00000008161, ENSOARG00000014337, ENSOARG00000016756, ZNF484, ENSOARG00000006124, ENSOARG00000000500, TNFAIP3, ENSOARG00000008727, ENSOARG00000006128, ENSOARG000000034…	1
Annotation Cluster 5	Enrichment Score: 1.2838964582228356
Category	Term	PValue	Genes	Benjamini
GOTERM_MF_DIRECT	GO:0004842~ubiquitin-protein transferase activity	0.0193909	ENSOARG00000004516, ENSOARG00000001138, ENSOARG00000000117, TNFAIP3, ENSOARG00000000530, ENSOARG00000003413	1
INTERPRO	IPR000408:Regulator of chromosome condensation, RCC1	0.0341097	ENSOARG00000001138, ENSOARG00000000117, ENSOARG00000000530	0.872899
UP_SEQ_FEATURE	REPEAT:RCC1	0.0381507	ENSOARG00000001138, ENSOARG00000000117, ENSOARG00000000530	0.911057
INTERPRO	IPR009091:Regulator of chromosome condensation 1/beta-lactamase-inhibitor protein II	0.0397843	ENSOARG00000001138, ENSOARG00000000117, ENSOARG00000000530	0.933273
INTERPRO	IPR000569:HECT	0.0586995	ENSOARG00000001138, ENSOARG00000000117, ENSOARG00000000530	1
UP_SEQ_FEATURE	DOMAIN:HECT	0.0617014	ENSOARG00000001138, ENSOARG00000000117, ENSOARG00000000530	1
SMART	SM00119:HECTc	0.0657811	ENSOARG00000001138, ENSOARG00000000117, ENSOARG00000000530	1
UP_SEQ_FEATURE	ACT_SITE:Glycyl thioester intermediate	0.223928	ENSOARG00000001138, ENSOARG00000000117, ENSOARG00000000530	1
Annotation Cluster 6	Enrichment Score: 0.9231457013103643
Category	Term	PValue	Genes	Benjamini
INTERPRO	IPR003591:Leucine-rich repeat, typical subtype	0.0501579	ENSOARG00000008263, ENSOARG00000015903, SLIT2, ASPN, ENSOARG00000016262, ENSOARG00000008277, ENSOARG00000008233	1
SMART	SM00369:LRR_TYP	0.0638726	ENSOARG00000008263, ENSOARG00000015903, SLIT2, ASPN, ENSOARG00000016262, ENSOARG00000008277, ENSOARG00000008233	1
UP_KW_DOMAIN	KW-0433~Leucine-rich repeat	0.120345	ENSOARG00000008263, ENSOARG00000015903, SLIT2, ASPN, ENSOARG00000016262, ENSOARG00000008277, ENSOARG00000008233	1
INTERPRO	IPR001611:Leucine-rich repeat	0.187055	ENSOARG00000008263, ENSOARG00000015903, SLIT2, ASPN, ENSOARG00000016262, ENSOARG00000008277, ENSOARG00000008233	1
INTERPRO	IPR000372:Leucine-rich repeat-containing N-terminal	0.190613	ENSOARG00000008263, SLIT2, ASPN	1
SMART	SM00013:LRRNT	0.21034	ENSOARG00000008263, SLIT2, ASPN	1
Annotation Cluster 7	Enrichment Score: 0.8393955695681866
Category	Term	PValue	Genes	Benjamini
UP_KW_BIOLOGICAL_PROCESS	KW-0498~Mitosis	0.0788793	ENSOARG00000015302, ENSOARG00000004016, ENSOARG00000001274, ENSOARG00000012000	0.928583
UP_KW_BIOLOGICAL_PROCESS	KW-0132~Cell division	0.156303	ENSOARG00000015302, ENSOARG00000018756, ENSOARG00000004016, ENSOARG00000012000	1
GOTERM_BP_DIRECT	GO:0051301~cell division	0.17325	ENSOARG00000015302, ENSOARG00000018756, ENSOARG00000004016, ENSOARG00000001274, ENSOARG00000012000	1
UP_KW_BIOLOGICAL_PROCESS	KW-0131~Cell cycle	0.205501	ENSOARG00000015302, ENSOARG00000018756, ENSOARG00000004016, ENSOARG00000001274, ENSOARG00000012000	1
Annotation Cluster 8	Enrichment Score: 0.8298318623128742
Category	Term	PValue	Genes	Benjamini
INTERPRO	IPR001715:Calponin homology domain	0.104206	ENSOARG00000001438, ENSOARG00000021147, ENSOARG00000009091	1
UP_SEQ_FEATURE	DOMAIN:Calponin-homology (CH)	0.119347	ENSOARG00000001438, ENSOARG00000021147, ENSOARG00000009091	1
SMART	SM00033:CH	0.260495	ENSOARG00000021147, ENSOARG00000009091	1
Annotation Cluster 9	Enrichment Score: 0.6431177127847753
Category	Term	PValue	Genes	Benjamini
INTERPRO	IPR002219:Protein kinase C-like, phorbol ester/diacylglycerol binding	0.218422	ENSOARG00000010277, ENSOARG00000016282, RASGRP2	1
UP_SEQ_FEATURE	DOMAIN:Phorbol-ester/DAG-type	0.228906	ENSOARG00000010277, ENSOARG00000016282, RASGRP2	1
SMART	SM00109:C1	0.235338	ENSOARG00000010277, ENSOARG00000016282, RASGRP2	1
Annotation Cluster 10	Enrichment Score: 0.5405876351993573
Category	Term	PValue	Genes	Benjamini
UP_KW_MOLECULAR_FUNCTION	KW-0418~Kinase	0.0676052	ENSOARG00000016282, ENSOARG00000000337, ENSOARG00000016360, ENSOARG00000018042, ENSOARG00000000750, ENSOARG00000009970, ENSOARG00000010277, ENSOARG00000009784, ENSOARG00000014418, ENSOARG00000008084, ENSOARG00000008204, ENSOARG00000007576, W5Q2Y7, ENSOARG00000009440	1
UP_KW_MOLECULAR_FUNCTION	KW-0808~Transferase	0.0726906	ENSOARG00000016282, ENSOARG00000000337, ENSOARG00000016360, ENSOARG00000018042, ENSOARG00000000750, ENSOARG00000013130, W5Q4H0, NSD2, ENSOARG00000012951, ENSOARG00000009970, ENSOARG00000010277, ENSOARG00000014418, ENSOARG00000008084, ENSOARG00000006302, ENSOARG00000006842, ENSOARG00000008204, ENSOARG00000007576, W5Q2Y7, ENSOARG00000000447, ENSOARG00000003434, ENSOARG00000003413, ENSOARG0000001669…	1
SMART	SM00133:S_TK_X	0.1472	ENSOARG00000010277, ENSOARG00000014418, ENSOARG00000007576	1
INTERPRO	IPR000961:AGC-kinase, C-terminal	0.167843	ENSOARG00000010277, ENSOARG00000014418, ENSOARG00000007576	1
UP_SEQ_FEATURE	DOMAIN:AGC-kinase C-terminal	0.184507	ENSOARG00000010277, ENSOARG00000014418, ENSOARG00000007576	1
INTERPRO	IPR011009:Protein kinase-like domain	0.326808	ENSOARG00000010277, ENSOARG00000009784, ENSOARG00000000337, ENSOARG00000014418, ENSOARG00000018042, ENSOARG00000016360, ENSOARG00000008084, ENSOARG00000007576, W5Q2Y7, ENSOARG00000009440	1
INTERPRO	IPR000719:Protein kinase, catalytic domain	0.376305	ENSOARG00000010277, ENSOARG00000009784, ENSOARG00000000337, ENSOARG00000014418, ENSOARG00000016360, ENSOARG00000008084, ENSOARG00000007576, W5Q2Y7, ENSOARG00000009440	1
INTERPRO	IPR017441:Protein kinase, ATP binding site	0.394377	ENSOARG00000010277, ENSOARG00000009784, ENSOARG00000000337, ENSOARG00000014418, ENSOARG00000007576, W5Q2Y7, ENSOARG00000009440	1
INTERPRO	IPR008271:Serine/threonine-protein kinase, active site	0.421955	ENSOARG00000010277, ENSOARG00000000337, ENSOARG00000014418, ENSOARG00000016360, ENSOARG00000008084, ENSOARG00000007576	1
UP_SEQ_FEATURE	DOMAIN:Protein kinase	0.440751	ENSOARG00000010277, ENSOARG00000009784, ENSOARG00000000337, ENSOARG00000014418, ENSOARG00000016360, ENSOARG00000008084, ENSOARG00000007576, W5Q2Y7, ENSOARG00000009440	1
SMART	SM00220:S_TKc	0.443011	ENSOARG00000010277, ENSOARG00000000337, ENSOARG00000014418, ENSOARG00000016360, ENSOARG00000008084, ENSOARG00000007576, ENSOARG00000009440	1
UP_SEQ_FEATURE	BINDING:ATP	0.582194	ENSOARG00000010277, ENSOARG00000009784, ENSOARG00000000337, ENSOARG00000014418, ENSOARG00000007576, W5Q2Y7, ENSOARG00000009440	1
UP_KW_MOLECULAR_FUNCTION	KW-0723~Serine/threonine-protein kinase	0.669188	ENSOARG00000010277, ENSOARG00000000337, ENSOARG00000009440	1
GOTERM_MF_DIRECT	GO:0005524~ATP binding	0.774919	ENSOARG00000016282, ENSOARG00000000337, ENSOARG00000016360, ENSOARG00000008727, ENSOARG00000000750, ENSOARG00000008328, ENSOARG00000016070, ABCG2, ENSOARG00000010277, ENSOARG00000009784, ENSOARG00000014418, ENSOARG00000008084, EHD1, ENSOARG00000008546, ENSOARG00000008204, ENSOARG00000007576, W5Q2Y7, ENSOARG00000009440	1
Annotation Cluster 11	Enrichment Score: 0.5399220335106897
Category	Term	PValue	Genes	Benjamini
INTERPRO	IPR011993:Pleckstrin homology-like domain	0.251178	ENSOARG00000010277, ENSOARG00000013598, ENSOARG00000014209, ENSOARG00000008161, ENSOARG00000014654, ENSOARG00000008604, ENSOARG00000013502, ENSOARG00000011947, ENSOARG00000014948	1
UP_SEQ_FEATURE	DOMAIN:PH	0.29585	ENSOARG00000010277, ENSOARG00000014209, ENSOARG00000008161, ENSOARG00000008604, ENSOARG00000011947, ENSOARG00000014948	1
INTERPRO	IPR001849:Pleckstrin homology domain	0.301099	ENSOARG00000010277, ENSOARG00000014209, ENSOARG00000008161, ENSOARG00000008604, ENSOARG00000011947, ENSOARG00000014948	1
SMART	SM00233:PH	0.309421	ENSOARG00000010277, ENSOARG00000014209, ENSOARG00000008161, ENSOARG00000008604, ENSOARG00000011947, ENSOARG00000014948	1
Annotation Cluster 12	Enrichment Score: 0.4604683978982836
Category	Term	PValue	Genes	Benjamini
UP_KW_LIGAND	KW-0479~Metal-binding	0.276865	ENSOARG00000004516, ENSOARG00000015390, ENSOARG00000003986, KCNIP4, ENSOARG00000012162, ENSOARG00000013130, ENSOARG00000012062, ENSOARG00000010061, ENSOARG00000015178, W5QF78, ENSOARG00000016124, W5Q4H0, ENSOARG00000001626, NSD2, ENSOARG00000012951, ENSOARG00000010277, CAPN1, ENSOARG00000008161, ENSOARG00000018756, ENSOARG00000014337, ENSOARG00000016756, ENSOARG00000006302, ZNF484, ENSOARG0000000…	1
GOTERM_MF_DIRECT	GO:0046872~metal ion binding	0.28197	ENSOARG00000004516, ENSOARG00000005967, ENSOARG00000000337, ENSOARG00000003986, ENSOARG00000012162, ENSOARG00000013130, ENSOARG00000012062, ENSOARG00000016124, ENSOARG00000015035, W5Q4H0, ENSOARG00000001626, NSD2, ENSOARG00000012951, ENSOARG00000008161, ENSOARG00000018756, ENSOARG00000014337, ENSOARG00000016756, ZNF484, ENSOARG00000006124, W5QJ23, ENSOARG00000006128, ENSOARG00000016175, ENSOARG00…	1
UP_KW_LIGAND	KW-0862~Zinc	0.532262	ENSOARG00000004516, ENSOARG00000015390, ENSOARG00000005967, ENSOARG00000016282, ENSOARG00000012162, ENSOARG00000013130, ENSOARG00000012062, ENSOARG00000010061, ENSOARG00000015178, NSD2, ENSOARG00000012951, ENSOARG00000010277, ENSOARG00000008161, ENSOARG00000014337, ENSOARG00000016756, ZNF484, ENSOARG00000006124, ENSOARG00000000500, TNFAIP3, ENSOARG00000008727, ENSOARG00000006128, ENSOARG000000034…	1
Annotation Cluster 13	Enrichment Score: 0.4418099178318869
Category	Term	PValue	Genes	Benjamini
KEGG_PATHWAY	oas04512:ECM-receptor interaction	0.245949	ENSOARG00000016607, ENSOARG00000002944, ENSOARG00000002590	1
GOTERM_MF_DIRECT	GO:0005178~integrin binding	0.271341	ENSOARG00000016607, ENSOARG00000002944, ENSOARG00000002590	1
GOTERM_BP_DIRECT	GO:0007155~cell adhesion	0.275265	ENSOARG00000016607, ENSOARG00000002944, ENSOARG00000008116, ENSOARG00000002590, ENSOARG00000016175	1
KEGG_PATHWAY	oas04151:PI3K-Akt signaling pathway	0.36555	ENSOARG00000011058, ENSOARG00000021144, ENSOARG00000016607, ENSOARG00000004824, ENSOARG00000002944, ENSOARG00000002590	1
KEGG_PATHWAY	oas05165:Human papillomavirus infection	0.522618	ENSOARG00000011058, ENSOARG00000021144, ENSOARG00000016607, ENSOARG00000002944, ENSOARG00000002590	1
KEGG_PATHWAY	oas04510:Focal adhesion	0.636646	ENSOARG00000016607, ENSOARG00000002944, ENSOARG00000002590	1
Annotation Cluster 14	Enrichment Score: 0.4149575008183103
Category	Term	PValue	Genes	Benjamini
GOTERM_BP_DIRECT	GO:0008584~male gonad development	0.15647	HOXA10, ENSOARG00000010061, HOXA9	1
GOTERM_BP_DIRECT	GO:0007283~spermatogenesis	0.27298	ENSOARG00000009784, HOXA10, ENSOARG00000016070, ENSOARG00000010061, HOXA9	1
GOTERM_MF_DIRECT	GO:0000978~RNA polymerase II core promoter proximal region sequence-specific DNA binding	0.660631	HOXA10, HOXA2, H2AZ1, ENSOARG00000010061, HOXA9	1
GOTERM_MF_DIRECT	GO:0001228~transcriptional activator activity, RNA polymerase II transcription regulatory region sequence-specific binding	0.775617	HOXA10, ENSOARG00000005967, ENSOARG00000010061, HOXA9	1
Annotation Cluster 15	Enrichment Score: 0.36739555919957984
Category	Term	PValue	Genes	Benjamini
UP_KW_MOLECULAR_FUNCTION	KW-0489~Methyltransferase	0.285391	ENSOARG00000015119, ENSOARG00000003434, ENSOARG00000006842, NSD2	1
GOTERM_MF_DIRECT	GO:0008168~methyltransferase activity	0.484397	ENSOARG00000003434, ENSOARG00000006842, NSD2	1
GOTERM_BP_DIRECT	GO:0032259~methylation	0.571704	ENSOARG00000003434, ENSOARG00000006842, NSD2	1
Annotation Cluster 16	Enrichment Score: 0.31416044663899584
Category	Term	PValue	Genes	Benjamini
UP_SEQ_FEATURE	DOMAIN:EGF-like	0.42852	ENSOARG00000002249, SLIT2, ENSOARG00000008047, ENSOARG00000002627, MMRN1	1
INTERPRO	IPR000742:Epidermal growth factor-like domain	0.488775	ENSOARG00000002249, SLIT2, ENSOARG00000008047, ENSOARG00000002627, MMRN1	1
SMART	SM00181:EGF	0.545053	SLIT2, ENSOARG00000008047, ENSOARG00000002627, MMRN1	1
Annotation Cluster 17	Enrichment Score: 0.2512847735771609
Category	Term	PValue	Genes	Benjamini
UP_KW_MOLECULAR_FUNCTION	KW-0689~Ribosomal protein	0.230321	ENSOARG00000012774, ENSOARG00000004705, ENSOARG00000004656, ENSOARG00000004640, ENSOARG00000012691	1
UP_KW_MOLECULAR_FUNCTION	KW-0687~Ribonucleoprotein	0.546666	ENSOARG00000012774, ENSOARG00000004705, ENSOARG00000004656, ENSOARG00000004640, ENSOARG00000012691	1
GOTERM_CC_DIRECT	GO:0005840~ribosome	0.658672	ENSOARG00000012774, ENSOARG00000004705, ENSOARG00000000975, ENSOARG00000004640, ENSOARG00000012691	1
GOTERM_MF_DIRECT	GO:0003735~structural constituent of ribosome	0.809466	ENSOARG00000012774, ENSOARG00000004705, ENSOARG00000000975, ENSOARG00000004640, ENSOARG00000012691	1
GOTERM_BP_DIRECT	GO:0006412~translation	0.825379	ENSOARG00000012774, ENSOARG00000004705, ENSOARG00000000975, ENSOARG00000004640, ENSOARG00000012691	1
Annotation Cluster 18	Enrichment Score: 0.1766194112968091
Category	Term	PValue	Genes	Benjamini
GOTERM_CC_DIRECT	GO:0005576~extracellular region	0.562618	ENSOARG00000002944, ENSOARG00000005666, SLIT2, W5QAX7, ENSOARG00000015586, ENSOARG00000016175, BMP2, ENSOARG00000011133, ENSOARG00000008392, LOC101116442, ASPN, OXT, ENSOARG00000006342, ENSOARG00000009594	1
GOTERM_CC_DIRECT	GO:0005615~extracellular space	0.714555	BMP2, ENSOARG00000002944, ENSOARG00000008392, ENSOARG00000005666, OXT, ENSOARG00000002590, ENSOARG00000006342, ENSOARG00000002627, ENSOARG00000012691	1
UP_KW_CELLULAR_COMPONENT	KW-0964~Secreted	0.734331	BMP2, ENSOARG00000002944, ENSOARG00000008392, ASPN, W5QAX7, ENSOARG00000015586, ENSOARG00000002590, ENSOARG00000006342, ENSOARG00000016175, ENSOARG00000009594	1
Annotation Cluster 19	Enrichment Score: 0.1355214704962307
Category	Term	PValue	Genes	Benjamini
KEGG_PATHWAY	oas05022:Pathways of neurodegeneration - multiple diseases	0.596782	ENSOARG00000000337, ENSOARG00000010760, CAPN1, ENSOARG00000014115, SLC6A3, ENSOARG00000015619	1
KEGG_PATHWAY	oas05016:Huntington disease	0.650264	ENSOARG00000000337, ENSOARG00000010760, ENSOARG00000014115, ENSOARG00000015619	1
KEGG_PATHWAY	oas05010:Alzheimer disease	0.80287	ENSOARG00000000337, ENSOARG00000010760, CAPN1, ENSOARG00000015619	1
KEGG_PATHWAY	oas05014:Amyotrophic lateral sclerosis	0.921221	ENSOARG00000000337, ENSOARG00000010760, ENSOARG00000015619	1
Annotation Cluster 20	Enrichment Score: 0.13497873602210608
Category	Term	PValue	Genes	Benjamini
GOTERM_MF_DIRECT	GO:0003924~GTPase activity	0.639558	ENSOARG00000010326, ENSOARG00000018459, ENSOARG00000011395, W5Q314, ENSOARG00000021142	1
INTERPRO	IPR005225:Small GTP-binding protein domain	0.665901	ENSOARG00000010326, ENSOARG00000011395, ENSOARG00000021142	1
GOTERM_MF_DIRECT	GO:0005525~GTP binding	0.710351	EHD1, ENSOARG00000010326, ENSOARG00000018459, ENSOARG00000011395, ENSOARG00000000967, ENSOARG00000021142	1
INTERPRO	IPR027417:P-loop containing nucleoside triphosphate hydrolase	0.953503	EHD1, ENSOARG00000010326, ENSOARG00000018459, ENSOARG00000016070, ENSOARG00000008546, ENSOARG00000011395, ENSOARG00000000967, ABCG2, ENSOARG00000021142	1
Annotation Cluster 21	Enrichment Score: 0.11510865655958713
Category	Term	PValue	Genes	Benjamini
INTERPRO	IPR015943:WD40/YVTN repeat-like-containing domain	0.693889	ENSOARG00000019929, ENSOARG00000011661, ENSOARG00000000983, ENSOARG00000000382, ENSOARG00000004739	1
INTERPRO	IPR001680:WD40 repeat	0.740437	ENSOARG00000019929, ENSOARG00000000983, ENSOARG00000000382, ENSOARG00000004739	1
SMART	SM00320:WD40	0.777567	ENSOARG00000019929, ENSOARG00000000983, ENSOARG00000000382, ENSOARG00000004739	1
UP_SEQ_FEATURE	REPEAT:WD	0.867059	ENSOARG00000019929, ENSOARG00000000983, ENSOARG00000000382	1
Annotation Cluster 22	Enrichment Score: 0.09408076323764032
Category	Term	PValue	Genes	Benjamini
GOTERM_MF_DIRECT	GO:0005524~ATP binding	0.774919	ENSOARG00000016282, ENSOARG00000000337, ENSOARG00000016360, ENSOARG00000008727, ENSOARG00000000750, ENSOARG00000008328, ENSOARG00000016070, ABCG2, ENSOARG00000010277, ENSOARG00000009784, ENSOARG00000014418, ENSOARG00000008084, EHD1, ENSOARG00000008546, ENSOARG00000008204, ENSOARG00000007576, W5Q2Y7, ENSOARG00000009440	1
UP_KW_LIGAND	KW-0067~ATP-binding	0.789919	ENSOARG00000009784, ENSOARG00000016282, EHD1, ENSOARG00000016070, ENSOARG00000008328, ENSOARG00000008546, ENSOARG00000008204, ENSOARG00000007576, W5Q2Y7, ENSOARG00000009440	1
UP_KW_LIGAND	KW-0547~Nucleotide-binding	0.852941	ENSOARG00000009784, ENSOARG00000016282, EHD1, ENSOARG00000010326, ENSOARG00000003986, ENSOARG00000016070, ENSOARG00000008546, W5Q2Y7, ENSOARG00000009440	1
Annotation Cluster 23	Enrichment Score: 0.05186030249720159
Category	Term	PValue	Genes	Benjamini
UP_KW_DOMAIN	KW-1133~Transmembrane helix	0.686197	PTPRA, ENSOARG00000018042, KCNIP4, ENSOARG00000012062, ENSOARG00000000939, ENSOARG00000013694, ENSOARG00000012951, ENSOARG00000009970, ENSOARG00000008362, ENSOARG00000014538, ENSOARG00000011661, NAALADL1, ENSOARG00000006302, ENSOARG00000011903, ENSOARG00000008047, ENSOARG00000005472, ENSOARG00000000500, ENSOARG00000003415, ENSOARG00000002249, ENSOARG00000003459, ENSOARG00000000447, ENSOARG0000002…	1
UP_KW_DOMAIN	KW-0812~Transmembrane	0.834005	ENSOARG00000016060, PTPRA, ENSOARG00000018042, PKD2, ENSOARG00000012062, ENSOARG00000012581, ENSOARG00000016584, ENSOARG00000009970, ENSOARG00000008362, NAALADL1, ENSOARG00000006302, ENSOARG00000008047, ENSOARG00000021141, ENSOARG00000002007, ENSOARG00000000500, ENSOARG00000003415, ENSOARG00000002249, ENSOARG00000003459, ENSOARG00000021145, ENSOARG00000017864, ENSOARG00000000748, ABCG2, LPCAT1, E…	1
UP_KW_CELLULAR_COMPONENT	KW-0472~Membrane	0.964169	ENSOARG00000016060, ENSOARG00000016183, PTPRA, ENSOARG00000018042, ENSOARG00000002457, PKD2, ENSOARG00000012062, ENSOARG00000012581, ENSOARG00000016584, ENSOARG00000009970, ENSOARG00000008362, NAALADL1, CAPN1, ENSOARG00000006302, ENSOARG00000000042, ENSOARG00000008047, ENSOARG00000021141, ENSOARG00000002007, ENSOARG00000000500, ENSOARG00000003415, ENSOARG00000002249, ENSOARG00000003459, ENSOARG00…	1
UP_SEQ_FEATURE	TRANSMEM:Helical	0.998742	ENSOARG00000016060, ENSOARG00000016183, PTPRA, ENSOARG00000018042, PKD2, ENSOARG00000012062, ENSOARG00000012581, ENSOARG00000016584, ENSOARG00000009970, ENSOARG00000008362, NAALADL1, ENSOARG00000008047, ENSOARG00000021141, ENSOARG00000002007, ENSOARG00000000500, ENSOARG00000003415, ENSOARG00000021145, SLC6A3, ENSOARG00000017864, ENSOARG00000000748, ABCG2, ENSOARG00000016607, LPCAT1, ENSOARG000000…	1
GOTERM_CC_DIRECT	GO:0016021~integral component of membrane	0.998791	ENSOARG00000016060, ENSOARG00000016183, PTPRA, ENSOARG00000018042, PKD2, ENSOARG00000012062, ENSOARG00000012581, ENSOARG00000016584, ENSOARG00000009970, ENSOARG00000008362, NAALADL1, ENSOARG00000006302, ENSOARG00000008047, ENSOARG00000021141, ENSOARG00000002007, ENSOARG00000000500, ENSOARG00000003415, ENSOARG00000002249, ENSOARG00000003459, ENSOARG00000021145, ENSOARG00000021147, ENSOARG000000178…	1
Annotation Cluster 24	Enrichment Score: 0.03791910035131338
Category	Term	PValue	Genes	Benjamini
INTERPRO	IPR013098:Immunoglobulin I-set	0.625219	ENSOARG00000002007, ENSOARG00000016260, W5Q2Y7	1
INTERPRO	IPR003598:Immunoglobulin subtype 2	0.885314	ENSOARG00000002007, ENSOARG00000016260, W5Q2Y7	1
SMART	SM00408:IGc2	0.907724	ENSOARG00000002007, ENSOARG00000016260, W5Q2Y7	1
INTERPRO	IPR003599:Immunoglobulin subtype	0.994729	ENSOARG00000002007, ENSOARG00000016260, W5Q2Y7	1
SMART	SM00409:IG	0.996882	ENSOARG00000002007, ENSOARG00000016260, W5Q2Y7	1
INTERPRO	IPR013783:Immunoglobulin-like fold	0.998965	ENSOARG00000002007, ENSOARG00000011661, ENSOARG00000016260, ENSOARG00000005967, ENSOARG00000016268, W5Q2Y7	1
INTERPRO	IPR007110:Immunoglobulin-like domain	0.999506	ENSOARG00000002007, ENSOARG00000016260, W5Q2Y7	1
UP_SEQ_FEATURE	DOMAIN:Ig-like	0.999724	ENSOARG00000002007, ENSOARG00000016260, W5Q2Y7	1
Annotation Cluster 25	Enrichment Score: 0.0035201641077587014
Category	Term	PValue	Genes	Benjamini
INTERPRO	IPR013087:Zinc finger C2H2-type/integrase DNA-binding domain	0.990997	ENSOARG00000014337, ENSOARG00000010061, ZNF484, ENSOARG00000009144, ENSOARG00000000172	1
SMART	SM00355:ZnF_C2H2	0.991206	ENSOARG00000014337, ENSOARG00000010061, ZNF484, ENSOARG00000009144, ENSOARG00000000172	1
UP_SEQ_FEATURE	DOMAIN:C2H2-type	0.99358	ENSOARG00000014337, ENSOARG00000010061, ZNF484, ENSOARG00000009144, ENSOARG00000000172	1
