# Supplementary material for: Genomic signatures of selection, local adaptation and production type characterisation of East Adriatic sheep breeds
Source: J Anim Sci Biotechnol. 2023 Nov 6;14:142. doi: 10.1186/s40104-023-00936-y (PMC10626677; doi:10.1186/s40104-023-00936-y)
Supplement: Supplementary file 5 — Additional file 5: Table S3. Regions overlap. Contains information on detected selection signatures and regions whose positions overlapped by at least two different methods. [file 40104_2023_936_MOESM5_ESM.xlsx]

## Sheet: OVERLAPPING_REGIONS
Additional file 5: Table S3			Regions overlap
method	Row Labels	chr	Min of bp	Max of bp	length	Region		OVERLAP
ROHS	1	1	61021434	61857452	0.836018			TWO METHODS
ROHS	2	1	67830903	68018976	0.188073			THREE METHODS
ROHS	3	1	68266963	68294719	0.027756			ALL METHODS
CLR	1	1	103300773	104158316	0.857543
CLR	2	1	110701011	111264905	0.563894
ROHS	4	1	115455982	115808235	0.352253
ROHS	5	1	117920854	118702630	0.781776
ROHS	6	1	118825939	119045091	0.219152
ROHS	7	1	134972310	136405953	1.43364
ROHS	8	1	211866365	212950926	1.08456
CLR	3	2	27846647	29059562	1.21291	1
IHS	1	2	27990000	29000000	1.01	1
NSL	1	2	28000000	28990000	0.99	1
NSL	2	2	30200000	31190000	0.99	2
CLR	4	2	30365532	30922576	0.557044	2
CLR	5	2	52194920	52714676	0.519756
CLR	6	2	52432548	52530768	0.09822
ROHS	9	2	114553736	114573370	0.019634
ROHS	10	2	114779869	115889098	1.10923
IHS	2	2	121400000	122990000	1.59	3
NSL	3	2	121660000	122810000	1.15	3
ROHS	11	2	121824171	123491237	1.66707	3
CLR	7	2	121898186	123470146	1.57196	3
CLR	8	2	122186198	123240544	1.05435	3
ROHS	12	2	172471907	173666155	1.19425
CLR	9	2	185190129	185744110	0.553981
ROHS	13	3	33538962	33658357	0.119395
ROHS	14	3	35873284	36533617	0.660333
ROHS	15	3	36985716	37343186	0.35747
NSL	4	3	39840000	40930000	1.09	4
IHS	3	3	39880000	40870000	0.99	4
ROHS	16	3	53649400	55155000	1.5056
ROHS	17	3	105919852	106275748	0.355896
ROHS	18	3	106569078	107954336	1.38526
ROHS	19	3	108822425	109943021	1.1206
ROHS	20	3	161038006	162314756	1.27675
CLR	10	4	46746850	47224099	0.477249
IHS	4	4	68150000	69110000	0.96	5
ROHS	21	4	68181449	68589278	0.407829	5
CLR	11	4	101181281	102440058	1.25878
CLR	12	5	4375284	4432011	0.056727
CLR	13	5	57854423	58089724	0.235301
CLR	14	5	87146339	87559036	0.412697
CLR	15	5	105059702	107804587	2.74489
CLR	16	6	23861053	25617183	1.75613
CLR	17	6	24035512	25337373	1.30186	6
IHS	5	6	24140000	25200000	1.06	6
NSL	5	6	24150000	25350000	1.2	6
CLR	18	6	24337753	24922406	0.584653	6
IHS	6	6	28790000	29780000	0.99
IHS	7	6	32870000	33940000	1.07	7
ROHS	22	6	33450486	39840122	6.38964	7
CLR	19	6	35718276	36716800	0.998524	7
CLR	20	6	36114166	36842683	0.728517	7
CLR	21	6	37445191	37782448	0.337257	7
IHS	8	6	38380000	40660000	2.28	7
IHS	9	6	42330000	43280000	0.95
CLR	22	6	44084942	45561802	1.47686
IHS	10	6	47480000	48330000	0.85
CLR	23	6	59073937	59533619	0.459682
IHS	11	6	84820000	85810000	0.99
ROHS	23	6	102385007	103519306	1.1343
ROHS	24	6	111025710	112039124	1.01341
ROHS	25	6	112846266	116882460	4.03619	8
CLR	24	6	115590035	116661850	1.07181	8
CLR	25	6	116075987	116189837	0.11385
CLR	26	7	71934333	73092556	1.15822	9
NSL	6	7	72030000	73050000	1.02	9
IHS	12	7	72060000	73050000	0.99	9
CLR	27	7	72185070	72800258	0.615188
NSL	7	8	60900000	61880000	0.98	10
IHS	13	8	60910000	61880000	0.97	10
CLR	28	8	62319974	62756261	0.436287	11
IHS	14	8	62470000	63460000	0.99	11
NSL	8	8	62470000	63470000	1	11
CLR	29	8	62693137	63289966	0.596829	11
ROHS	26	10	37325049	37350311	0.025262
ROHS	27	10	37469161	39401037	1.93188
ROHS	28	10	43161854	44800174	1.63832
ROHS	29	10	70343567	70524897	0.18133
ROHS	30	10	70717003	70717003	0
ROHS	31	10	71007587	71007587	0
ROHS	32	10	71123657	71123657	0
ROHS	33	10	71350880	71373845	0.022965
CLR	30	11	17385519	19401236	2.01572
CLR	31	11	17925073	18966484	1.04141
CLR	32	11	18075694	18849705	0.774011
CLR	33	11	36870320	37744432	0.874112
CLR	34	12	23153156	23248109	0.094953
CLR	35	12	49012875	50072175	1.0593
CLR	36	13	47400671	50258351	2.85768
CLR	37	13	47729296	49810272	2.08098
CLR	38	13	48442121	49443914	1.00179	12
ROHS	34	13	48549057	49600822	1.05177	12
CLR	39	13	48874286	50598845	1.72456	12
IHS	15	13	49660000	50470000	0.81	12
ROHS	35	13	50396241	50419435	0.023194
ROHS	36	13	50563961	51826354	1.26239	13
CLR	40	13	50636973	50826865	0.189892	13
ROHS	37	13	55010718	56472389	1.46167
ROHS	38	13	58349156	58515798	0.166642
CLR	41	13	61020097	61149576	0.129479
ROHS	39	13	64652495	66242485	1.58999
CLR	42	13	77520864	77983200	0.462336
ROHS	40	13	82002825	83057828	1.055
CLR	43	14	5641158	6079921	0.438763
ROHS	41	14	33520977	33673758	0.152781
ROHS	42	14	33822574	35313532	1.49096
ROHS	43	14	35826079	37050079	1.224
CLR	44	14	50772559	51953583	1.18102
CLR	45	14	51070435	51711828	0.641393
CLR	46	14	53843712	54642743	0.799031
CLR	47	14	54072453	54504393	0.43194
CLR	48	14	57444172	58870656	1.42648
IHS	16	15	300000	1500000	1.2
NSL	9	15	1000000	1700000	0.7
IHS	17	15	16350000	17330000	0.98
CLR	49	15	28191274	29048283	0.857009
CLR	50	15	28364146	28925499	0.561353
CLR	51	15	72424649	72922636	0.497987
NSL	10	16	40410000	41390000	0.98
CLR	52	16	68890399	71643038	2.75264	14
NSL	11	16	70210000	71130000	0.92	14
CLR	53	16	70329475	70760204	0.430729
CLR	54	16	70519763	71643038	1.12328
CLR	55	17	3685158	4048736	0.363578
NSL	12	17	69010000	70000000	0.99	15
CLR	56	17	69319958	69743559	0.423601	15
CLR	57	18	17937881	19853780	1.9159
CLR	58	18	64915713	67845661	2.92995
CLR	59	18	65370713	67407189	2.03648
CLR	60	18	65847437	67096651	1.24921
CLR	61	18	65954889	66974666	1.01978
CLR	62	18	66171308	66802531	0.631223
NSL	13	20	18130000	19100000	0.97
CLR	63	20	27091171	27154237	0.063066
CLR	64	20	48823940	51012175	2.18824
CLR	65	20	50379316	51012175	0.632859
ROHS	44	21	17407875	18728419	1.32054
CLR	66	21	35804379	36499530	0.695151
CLR	67	21	36011140	36301176	0.290036
ROHS	45	21	38486925	38630707	0.143782
ROHS	46	21	38735351	39071732	0.336381
CLR	68	21	41171773	43363528	2.19176
CLR	69	21	41901704	42786233	0.884529	16
NSL	14	21	41960000	42910000	0.95	16
IHS	18	21	41970000	42960000	0.99	16
CLR	70	21	47732171	49967359	2.23519
CLR	71	22	21182359	22878757	1.6964
IHS	19	22	35100000	35790000	0.69
IHS	20	22	49880000	50810000	0.93	17
CLR	72	22	49960513	50308463	0.34795	17
ROHS	47	23	11183443	11462160	0.278717
ROHS	48	23	11806729	12314409	0.50768
IHS	21	23	25350000	26730000	1.38	18
NSL	15	23	25390000	26720000	1.33	18
CLR	73	23	25771555	26272836	0.501281	18
CLR	74	23	26175637	26404733	0.229096
CLR	75	24	9360839	10171033	0.810194
CLR	76	24	10174475	10663584	0.489109
NSL	16	24	12890000	13830000	0.94
CLR	77	24	34276732	35091962	0.81523
IHS	22	25	6540000	8070000	1.53	19
NSL	17	25	6560000	7610000	1.05	19
CLR	78	25	24441246	24649341	0.208095
