# Supplementary material for: Genomic signatures of selection, local adaptation and production type characterisation of East Adriatic sheep breeds
Source: J Anim Sci Biotechnol. 2023 Nov 6;14:142. doi: 10.1186/s40104-023-00936-y (PMC10626677; doi:10.1186/s40104-023-00936-y)
Supplement: Supplementary file 6 — Additional file 6: Table S4. Identified genes ID. Contains detailed information (Gene ID, chr, start and end positions in bp) about the genes identified within genomic regions detected as selection signatures. [file 40104_2023_936_MOESM6_ESM.xlsx]

## Sheet: Gene_ncbi_list_to_david_funct_a
Additional file 6: Table S4	Identified genes ID
Ensembl gene ID	Gene Name	Gene start (bp)	Gene end (bp)	Chromosome
ENSOARG00000008029	Uncharacterized protein (W5PDV3_SHEEP)	27852383	27986883	2
ENSOARG00000008048	family with sequence similarity 120A(FAM120A)	27868788	27984939	2
ENSOARG00000008084	WNK lysine deficient protein kinase 2(WNK2)	28059615	28213657	2
ENSOARG00000008116	ninjurin 1(NINJ1)	28253520	28262966	2
ENSOARG00000008125	Uncharacterized protein (W5PE52_SHEEP)	28273909	28276373	2
ENSOARG00000008136	sushi domain containing 3(SUSD3)	28308571	28332142	2
ENSOARG00000008161	FYVE, RhoGEF and PH domain containing 3(FGD3)	28349591	28390839	2
ENSOARG00000008190	BICD cargo adaptor 2(BICD2)	28479800	28500053	2
ENSOARG00000008204	inositol-pentakisphosphate 2-kinase(IPPK)	28514559	28572100	2
ENSOARG00000008217	centromere protein P(LOC101109147)	28574568	28810479	2
ENSOARG00000008233	extracellular matrix protein 2(ECM2)	28621797	28649595	2
ENSOARG00000008249	asporin(ASPN)	28671301	28688743	2
ENSOARG00000008263	osteomodulin(OMD)	28704571	28712211	2
ENSOARG00000008277	osteoglycin(OGN)	28723253	28737039	2
ENSOARG00000008299	nucleolar protein 8(NOL8)	28811722	28839691	2
ENSOARG00000008328	isoleucyl-tRNA synthetase 1(IARS1)	28850061	28920409	2
ENSOARG00000008348	zinc finger protein 484(ZNF484)	28934220	28961667	2
ENSOARG00000008362	Uncharacterized protein (W5PEV5_SHEEP)	29017358	29024441	2
ENSOARG00000008546	ERCC excision repair 6 like 2(ERCC6L2)	30048913	30222543	2
ENSOARG00000003413	small nuclear ribonucleoprotein D1 polypeptide(SNRPD1)	30443833	30444234	2
ENSOARG00000008578	patched 1(PTCH1)	30619565	30685050	2
ENSOARG00000008593	tRNA-binding domain-containing protein (W5PFK3_SHEEP)	30717996	30718921	2
ENSOARG00000008608	FA complementation group C(FANCC)	30912297	31124598	2
ENSOARG00000008621	Leuk-A4-hydro_C domain-containing protein (W5PFN2_SHEEP)	31141125	31163045	2
ENSOARG00000016567	zinc finger SWIM-type containing 2(ZSWIM2)	121428777	121448653	2
ENSOARG00000016584	family with sequence similarity 171 member B(FAM171B)	121483131	121561727	2
ENSOARG00000016607	integrin subunit alpha V(ITGAV)	121567325	121672421	2
ENSOARG00000016623	zinc finger CCCH-type containing 15(ZC3H15)	121761920	121781323	2
ENSOARG00000016633	GOLD domain-containing protein (W5Q575_SHEEP)	122387092	122387674	2
ENSOARG00000016675	fibrous sheath interacting protein 2(FSIP2)	122472091	122615086	2
ENSOARG00000016691	MLVIN_C domain-containing protein (W5Q5D5_SHEEP)	123263616	123264542	2
ENSOARG00000019907	cannabinoid receptor interacting protein 1(CNRIP1)	39887952	39910646	3
ENSOARG00000019910	Uncharacterized protein (W5QF78_SHEEP)	39944111	40011564	3
ENSOARG00000019914	RNA-binding protein PNO1 (W5QF82_SHEEP)	40018303	40027208	3
ENSOARG00000019929	dynein axonemal assembly factor 10(DNAAF10)	40027640	40057758	3
ENSOARG00000019931	C1D nuclear receptor corepressor(C1D)	40117779	40121865	3
ENSOARG00000019948	ETAA1 activator of ATR kinase(ETAA1)	40768920	40782438	3
ENSOARG00000009144	JAZF zinc finger 1(JAZF1)	68145685	68296923	4
ENSOARG00000009182	Tax1 binding protein 1(TAX1BP1)	68296396	68382686	4
ENSOARG00000009300	3-hydroxyisobutyrate dehydrogenase(HIBADH)	68458680	68569895	4
ENSOARG00000009439	even-skipped homeobox 1(EVX1)	68787397	68791217	4
ENSOARG00000009477	Uncharacterized protein (W5PIA6_SHEEP)	68826877	68846770	4
ENSOARG00000009550	Homeobox domain-containing protein (W5PII1_SHEEP)	68833603	68834652	4
ENSOARG00000009675	homeobox A10(HOXA10)	68858042	68863494	4
ENSOARG00000009680	homeobox A9(HOXA9)	68867787	68869662	4
ENSOARG00000009717	Homeobox domain-containing protein (W5PJ00_SHEEP)	68876468	68891655	4
ENSOARG00000009758	homeobox A6(HOXA6)	68885113	68890705	4
ENSOARG00000009789	homeobox A4(HOXA4)	68903112	68904155	4
ENSOARG00000009797	homeobox A3(HOXA3)	68921977	68924549	4
ENSOARG00000009842	homeobox A2(HOXA2)	68930059	68931782	4
ENSOARG00000009850	Homeobox A1 (W5PJE3_SHEEP)	68936434	68937869	4
ENSOARG00000013694	endomucin(EMCN)	24292020	24408272	6
ENSOARG00000013734	DNA damage inducible transcript 4 like(DDIT4L)	24611875	24614695	6
ENSOARG00000013905	Sel1-repeat-containing protein YbeT-like(LOC106990491)	24764224	24769326	6
ENSOARG00000013955	histone H2A.Z(H2AZ1)	24826878	24828144	6
ENSOARG00000014034	DnaJ heat shock protein family (Hsp40) member B14(DNAJB14)	24829721	24873057	6
ENSOARG00000014092	late endosomal/lysosomal adaptor, MAPK and MTOR activator 3(LAMTOR3)	24882730	24889832	6
ENSOARG00000014209	dual adaptor of phosphotyrosine and 3-phosphoinositides 1(DAPP1)	24892320	24950969	6
ENSOARG00000014436	chromosome 6 C4orf54 homolog(C6H4orf54)	25056613	25070887	6
ENSOARG00000014738	microsomal triglyceride transfer protein(LOC101110939)	25085455	25138373	6
ENSOARG00000015119	tRNA methyltransferase 10A(TRMT10A)	25156390	25172278	6
ENSOARG00000015200	chromosome 6 C4orf17 homolog(C6H4orf17)	25185450	25212164	6
ENSOARG00000015390	alcohol dehydrogenase 1C (class I), gamma polypeptide(ADH1C)	25339921	25358698	6
ENSOARG00000018342	coiled-coil serine rich protein 1(CCSER1)	33662203	34495275	6
ENSOARG00000018398	multimerin 1(MMRN1)	34666849	34751766	6
ENSOARG00000018510	Gamma-synuclein (W5QAX7_SHEEP)	34845703	34995530	6
ENSOARG00000000392	GPRIN family member 3(GPRIN3)	35511293	35513635	6
ENSOARG00000000411	tigger transposable element derived 2(TIGD2)	35640664	35642235	6
ENSOARG00000018595	Rho-GAP domain-containing protein (W5QB67_SHEEP)	35681622	35708923	6
ENSOARG00000018727	family with sequence similarity 13 member A(FAM13A)	35882228	35979973	6
ENSOARG00000000117	HECT and RLD domain containing E3 ubiquitin protein ligase 3(HERC3)	36005466	36125662	6
ENSOARG00000000433	nucleosome assembly protein 1 like 5(NAP1L5)	36026691	36027272	6
ENSOARG00000000388	PIGY upstream open reading frame(PYURF)	36191044	36192928	6
ENSOARG00000000447	phosphatidylinositol glycan anchor biosynthesis class Y(PIGY)	36193017	36193229	6
ENSOARG00000000530	HECT and RLD domain containing E3 ubiquitin protein ligase 5(HERC5)	36197433	36244296	6
ENSOARG00000001138	HECT and RLD domain containing E3 ubiquitin protein ligase family member 6(HERC6)	36252541	36306670	6
ENSOARG00000001626	protein phosphatase, Mg2+/Mn2+ dependent 1K(PPM1K)	36404281	36418026	6
ENSOARG00000001914	ATP binding cassette subfamily G member 2 (Junior blood group)(ABCG2)	36514210	36556824	6
ENSOARG00000002335	polycystin 2, transient receptor potential cation channel(PKD2)	36566367	36630153	6
ENSOARG00000002590	secreted phosphoprotein 1(SPP1)	36651734	36658288	6
ENSOARG00000002865	Matrix extracellular phosphoglycoprotein (W5NXZ2_SHEEP)	36804948	36811949	6
ENSOARG00000002944	integrin binding sialoprotein(LOC101120495)	36837847	36848482	6
ENSOARG00000003169	Uncharacterized protein (W5NYX5_SHEEP)	37073901	37074690	6
ENSOARG00000003421	leucine aminopeptidase 3(LAP3)	37092323	37118578	6
ENSOARG00000003545	mediator complex subunit 28(MED28)	37126398	37132266	6
ENSOARG00000003736	family with sequence similarity 184 member B(FAM184B)	37138667	37257756	6
ENSOARG00000004016	non-SMC condensin I complex subunit G(NCAPG)	37256548	37333851	6
ENSOARG00000000470	DDB1 and CUL4 associated factor 16(DCAF16)	37278639	37279289	6
ENSOARG00000004249	Uncharacterized protein (W5P2A0_SHEEP)	37353368	37356405	6
ENSOARG00000004333	ligand dependent nuclear receptor corepressor like(LCORL)	37365236	37452332	6
ENSOARG00000004640	Uncharacterized protein (W5P3G4_SHEEP)	39766345	39768351	6
ENSOARG00000004787	slit guidance ligand 2(SLIT2)	39939556	40091549	6
ENSOARG00000005043	parkin coregulated like(PACRGL)	40138445	40153621	6
ENSOARG00000005149	potassium voltage-gated channel interacting protein 4(KCNIP4)	40156628	40399467	6
ENSOARG00000011316	TBC1 domain family member 14(TBC1D14)	112761679	112869880	6
ENSOARG00000007999	DUF4201 domain-containing protein (W5PDR8_SHEEP)	112882385	112884076	6
ENSOARG00000011534	Transcriptional adaptor 2B (W5PPI5_SHEEP)	112895504	112896593	6
ENSOARG00000011559	GrpE like 1, mitochondrial(GRPEL1)	112896846	112915079	6
ENSOARG00000011661	sortilin related VPS10 domain containing receptor 2(SORCS2)	113430900	113516223	6
ENSOARG00000011847	NDT80 domain-containing protein (W5PQH5_SHEEP)	113502984	114772068	6
ENSOARG00000011903	Uncharacterized protein (W5PQN1_SHEEP)	113521261	113577135	6
ENSOARG00000011947	actin filament associated protein 1(AFAP1)	113542748	113634410	6
ENSOARG00000012162	actin binding LIM protein family member 2(ABLIM2)	113703808	113823694	6
ENSOARG00000012470	SH3 domain and tetratricopeptide repeats 1(SH3TC1)	113918372	113957626	6
ENSOARG00000012784	HtrA serine peptidase 3 (W5PTB1_SHEEP)	114003867	114018781	6
ENSOARG00000012922	acyl-CoA oxidase 3, pristanoyl(ACOX3)	114055342	114103630	6
ENSOARG00000013101	MAGE domain-containing protein (W5PUA0_SHEEP)	114122717	114123304	6
ENSOARG00000013130	tRNA (uracil-O(2)-)-methyltransferase (W5PUD5_SHEEP)	114127236	114151405	6
ENSOARG00000013193	carboxypeptidase Z(CPZ)	114199532	114221428	6
ENSOARG00000013314	Uncharacterized protein (W5PUZ1_SHEEP)	114434319	114616982	6
ENSOARG00000013363	LDL receptor related protein associated protein 1(LRPAP1)	114765459	114780713	6
ENSOARG00000013472	Fibronectin type-II domain-containing protein (W5PVF8_SHEEP)	114818816	114819689	6
ENSOARG00000013494	Uncharacterized protein (W5PVH9_SHEEP)	114821324	114825082	6
ENSOARG00000013502	IRS-type PTB domain-containing protein (W5PVI6_SHEEP)	114841576	114844143	6
ENSOARG00000013598	Regulator of G protein signaling 12 (W5PVV3_SHEEP)	114857124	114934274	6
ENSOARG00000013697	Uncharacterized protein (W5PW54_SHEEP)	114966751	114969675	6
ENSOARG00000013707	Uncharacterized protein (W5PW61_SHEEP)	114996158	114999193	6
ENSOARG00000013766	Uncharacterized protein (W5PWC8_SHEEP)	114997122	115013557	6
ENSOARG00000013807	Myb/SANT DNA binding domain containing 1 (W5PWH0_SHEEP)	115003606	115009243	6
ENSOARG00000014115	huntingtin(HTT)	115020417	115124139	6
ENSOARG00000014418	G protein-coupled receptor kinase 4(GRK4)	115152228	115192096	6
ENSOARG00000014516	NOP14 nucleolar protein(NOP14)	115206734	115220471	6
ENSOARG00000014708	major facilitator superfamily domain containing 10(MFSD10)	115221272	115224624	6
ENSOARG00000014772	adducin 1(ADD1)	115228495	115270706	6
ENSOARG00000014948	SH3 domain binding protein 2(SH3BP2)	115325107	115341560	6
ENSOARG00000015067	Uncharacterized protein (W5Q0C7_SHEEP)	115403049	115405541	6
ENSOARG00000015077	family with sequence similarity 193 member A(FAM193A)	115414073	115470357	6
ENSOARG00000015178	ring finger protein 4(RNF4)	115591516	115608576	6
ENSOARG00000015189	Uncharacterized protein (W5Q0Q8_SHEEP)	115630692	115665123	6
ENSOARG00000015218	Uncharacterized protein (W5Q0T9_SHEEP)	115634598	116296881	6
ENSOARG00000015302	HAUS augmin like complex subunit 3(HAUS3)	115769904	115781823	6
ENSOARG00000015456	DNA polymerase nu(POLN)	115794791	115926263	6
ENSOARG00000015586	N-acetyltransferase domain-containing protein (W5Q1Y2_SHEEP)	115932617	115950093	6
ENSOARG00000015622	Negative elongation factor complex member A (W5Q217_SHEEP)	115977707	115992338	6
ENSOARG00000015690	nuclear receptor binding SET domain protein 2(NSD2)	115994066	116067786	6
ENSOARG00000015819	Mitochondrial proton/calcium exchanger protein (W5Q2P3_SHEEP)	116086224	116110434	6
ENSOARG00000015904	Receptor protein-tyrosine kinase (W5Q2Y7_SHEEP)	116114542	116120254	6
ENSOARG00000015964	transforming acidic coiled-coil containing protein 3(TACC3)	116158205	116166146	6
ENSOARG00000016060	Transmembrane protein 129, E3 ubiquitin ligase (W5Q3F5_SHEEP)	116169873	116171606	6
ENSOARG00000016090	stem-loop binding protein(LOC101104663)	116179384	116187118	6
ENSOARG00000016137	Uncharacterized protein (W5Q3P0_SHEEP)	116342251	116356946	6
ENSOARG00000016175	spondin 2(SPON2)	116388120	116389593	6
ENSOARG00000016183	transmembrane emp24 domain-containing protein 11(LOC101105412)	116398273	116424299	6
ENSOARG00000016260	Uncharacterized protein (W5Q421_SHEEP)	116465341	116467165	6
ENSOARG00000016268	alpha-L-iduronidase(IDUA)	116490689	116506893	6
ENSOARG00000016282	diacylglycerol kinase theta(DGKQ)	116521106	116530386	6
ENSOARG00000016360	cyclin G associated kinase(GAK)	116563397	116601004	6
ENSOARG00000016472	Complexin 1 (W5Q4Q0_SHEEP)	116657195	116664093	6
ENSOARG00000016536	RAWUL domain-containing protein (W5Q4W2_SHEEP)	116684515	116695614	6
ENSOARG00000016576	Homeobox domain-containing protein (W5Q513_SHEEP)	116745648	116749133	6
ENSOARG00000016576	Homeobox domain-containing protein (W5Q514_SHEEP)	116745648	116749133	6
ENSOARG00000016644	UV-stimulated scaffold protein A (W5Q593_SHEEP)	116761776	116785503	6
ENSOARG00000016707	Macrophage erythroblast attacher, E3 ubiquitin ligase (W5Q5F1_SHEEP)	116797487	116805066	6
ENSOARG00000016756	RING-type domain-containing protein (W5Q5J9_SHEEP)	116844195	116845890	6
ENSOARG00000021141	potassium voltage-gated channel subfamily H member 5(KCNH5)	71873454	72254442	7
ENSOARG00000000967	OBG-type G domain-containing protein (W5NS59_SHEEP)	72144614	72145480	7
ENSOARG00000021142	ras homolog family member J(RHOJ)	72396572	72490351	7
ENSOARG00000021143	TAFH domain-containing protein (W5QJ23_SHEEP)	72532987	72534453	7
ENSOARG00000021144	protein phosphatase 2 regulatory subunit B'epsilon(PPP2R5E)	72564075	72715253	7
ENSOARG00000000975	40S ribosomal protein S15a (W5NS67_SHEEP)	72597265	72597657	7
ENSOARG00000000983	WD repeat domain 89(WDR89)	72762013	72763173	7
ENSOARG00000021145	sphingosine-1-phosphate phosphatase 1(SGPP1)	72862655	72903766	7
ENSOARG00000021146	UPF0113_N domain-containing protein (W5QJ26_SHEEP)	72977512	72978212	7
ENSOARG00000021147	Spectrin repeat containing nuclear envelope protein 2 (W5QJ27_SHEEP)	73001744	73314806	7
ENSOARG00000021147	spectrin repeat containing nuclear envelope protein 2(SYNE2)	73001744	73314806	7
ENSOARG00000015035	phosphodiesterase 7B(PDE7B)	61071786	61228713	8
ENSOARG00000015069	mitochondrial fission regulator 2(MTFR2)	61269125	61282631	8
ENSOARG00000000096	BCL2 associated transcription factor 1(BCLAF1)	61293172	61313162	8
ENSOARG00000000172	Uncharacterized protein (W5NPR2_SHEEP)	61348116	61349557	8
ENSOARG00000000249	microtubule associated protein 7(MAP7)	61395891	61454357	8
ENSOARG00000000337	mitogen-activated protein kinase kinase kinase 5(MAP3K5)	61577863	61807090	8
ENSOARG00000000382	peroxisomal biogenesis factor 7(PEX7)	61807965	61916494	8
ENSOARG00000002572	Oligodendrocyte transcription factor 3 (W5NX34_SHEEP)	62414198	62414857	8
ENSOARG00000000569	TNF alpha induced protein 3(TNFAIP3)	62766200	62780534	8
ENSOARG00000000612	p53 apoptosis effector related to PMP22(LOC101113683)	62931849	62944375	8
ENSOARG00000000675	ARFGEF family member 3(ARFGEF3)	63033521	63163512	8
ENSOARG00000000748	Small integral membrane protein 28 (W5NRH7_SHEEP)	63203132	63206648	8
ENSOARG00000000791	heme binding protein 2(HEBP2)	63221036	63231257	8
ENSOARG00000000810	NHS like 1(NHSL1)	63237954	63382353	8
ENSOARG00000018738	bone morphogenetic protein 2(BMP2)	48462232	48472599	13
ENSOARG00000018756	Protein-serine/threonine phosphatase (W5QBP5_SHEEP)	49020246	49022223	13
ENSOARG00000018759	Biogenesis of lysosome-related organelles complex 1 subunit 5 (W5QBQ0_SHEEP)	49181252	49181815	13
ENSOARG00000004705	Ubiquitin-60S ribosomal protein L40 (W5P3M9_SHEEP)	49771680	49772081	13
ENSOARG00000000053	hydroxyacid oxidase 1(HAO1)	50003573	50063325	13
ENSOARG00000000251	adrenoceptor alpha 1D(ADRA1D)	50244852	50271004	13
ENSOARG00000000307	spermine oxidase(SMOX)	50288586	50301291	13
ENSOARG00000000500	ring finger protein 24(RNF24)	50566401	50607606	13
ENSOARG00000000750	pantothenate kinase 2(PANK2)	50616964	50645766	13
ENSOARG00000000939	mitochondrial antiviral signaling protein(MAVS)	50674517	50681206	13
ENSOARG00000001075	adaptor related protein complex 5 subunit sigma 1(AP5S1)	50713213	50715136	13
ENSOARG00000001274	cell division cycle 25B(CDC25B)	50726486	50734786	13
ENSOARG00000004723	Centromere protein B (W5P3Q5_SHEEP)	50745925	50747715	13
ENSOARG00000001438	sperm flagellar 1(SPEF1)	50751307	50754040	13
ENSOARG00000001641	chromosome 13 C20orf27 homolog(C13H20orf27)	50767087	50772384	13
ENSOARG00000001735	heat shock protein family A (Hsp70) member 12B(HSPA12B)	50774130	50790398	13
ENSOARG00000002007	sialic acid binding Ig like lectin 1(SIGLEC1)	50815756	50832664	13
ENSOARG00000002249	ADAM metallopeptidase domain 33(ADAM33)	50839347	50852297	13
ENSOARG00000002457	GDNF domain-containing protein (W5NWQ5_SHEEP)	50858086	50858543	13
ENSOARG00000002627	attractin(ATRN)	50871319	51003428	13
ENSOARG00000004739	Uncharacterized protein (W5P3S0_SHEEP)	51127715	51128704	13
ENSOARG00000003100	dynein axonemal assembly factor 9(DNAAF9)	51137982	51282854	13
ENSOARG00000003685	solute carrier family 4 member 11(SLC4A11)	51295540	51304552	13
ENSOARG00000003986	inosine triphosphatase(ITPA)	51306908	51319485	13
ENSOARG00000004131	DDRGK domain containing 1(DDRGK1)	51322212	51335874	13
ENSOARG00000004410	leucine zipper tumor suppressor family member 3(LZTS3)	51352304	51359513	13
ENSOARG00000004516	U-box domain containing 5(UBOX5)	51361236	51410710	13
ENSOARG00000004595	oxytocin/neurophysin I prepropeptide(OXT)	51437893	51438654	13
ENSOARG00000004656	mitochondrial ribosomal protein S26(MRPS26)	51453752	51455892	13
ENSOARG00000004955	protein tyrosine phosphatase receptor type A(PTPRA)	51465912	51530581	13
ENSOARG00000005226	VPS16 core subunit of CORVET and HOPS complexes(VPS16)	51640703	51674356	13
ENSOARG00000005364	PC-esterase domain-containing protein 1A(LOC101103001)	51674716	51679587	13
ENSOARG00000005472	Transmembrane protein 239 (W5P619_SHEEP)	51690734	51691490	13
ENSOARG00000005534	Uncharacterized protein(LOC101113260)	51692016	51692597	13
ENSOARG00000005666	carboxypeptidase X, M14 family member 1(CPXM1)	51707797	51714249	13
ENSOARG00000005967	EBF family member 4 (W5P7J3_SHEEP)	51750943	51798513	13
ENSOARG00000005781	Homeobox domain-containing protein (W5P6Z2_SHEEP)	69236270	69236740	16
ENSOARG00000015599	coiled-coil domain containing 127(CCDC127)	70480254	70491863	16
ENSOARG00000015619	succinate dehydrogenase complex flavoprotein subunit A(SDHA)	70491222	70512526	16
ENSOARG00000015678	programmed cell death 6(PDCD6)	70521530	70536417	16
ENSOARG00000015729	Uncharacterized protein (W5Q2E6_SHEEP)	70550112	70887049	16
ENSOARG00000015756	BHLH domain-containing protein (W5Q2H7_SHEEP)	70550213	70637013	16
ENSOARG00000015791	exocyst complex component 3(EXOC3)	70645601	70670102	16
ENSOARG00000015862	solute carrier family 9 member A3(SLC9A3)	70680223	70693307	16
ENSOARG00000015903	centrosomal protein 72(CEP72)	70793975	70829621	16
ENSOARG00000015928	Tubulin polymerization promoting protein (W5Q314_SHEEP)	70835826	70837933	16
ENSOARG00000015975	bromodomain containing 9(BRD9)	70855630	70872927	16
ENSOARG00000016070	thyroid hormone receptor interactor 13(TRIP13)	70874038	70889339	16
ENSOARG00000016113	SLC12 domain-containing protein (W5Q3L2_SHEEP)	70947557	70969043	16
ENSOARG00000016120	Uncharacterized protein (W5Q3M0_SHEEP)	70950810	70967130	16
ENSOARG00000016124	Protein naked cuticle homolog (W5Q3M4_SHEEP)	70954884	71090710	16
ENSOARG00000016131	Uncharacterized protein (W5Q3N3_SHEEP)	70983952	71013492	16
ENSOARG00000016170	Iroquois homeobox 4 (W5Q3S1_SHEEP)	71302123	71305743	16
ENSOARG00000016197	Uncharacterized protein (W5Q3V2_SHEEP)	71512587	71513166	16
ENSOARG00000016205	lysophosphatidylcholine acyltransferase 1(LPCAT1)	71518789	71537050	16
ENSOARG00000016211	solute carrier family 6 member 3(SLC6A3)	71554894	71586559	16
ENSOARG00000016392	CLPTM1 like (W5Q4G2_SHEEP)	71608535	71620781	16
ENSOARG00000016401	Telomerase reverse transcriptase (W5Q4H0_SHEEP)	71642229	71656385	16
ENSOARG00000007907	SEC14 like lipid binding 4(SEC14L4)	68993164	69029382	17
ENSOARG00000008214	pescadillo ribosomal biogenesis factor 1(PES1)	69054603	69068157	17
ENSOARG00000008392	transcobalamin 2(TCN2)	69080977	69099100	17
ENSOARG00000004806	EamA domain-containing protein (W5P400_SHEEP)	69108840	69109220	17
ENSOARG00000008498	dual specificity phosphatase 18(DUSP18)	69122374	69122994	17
ENSOARG00000008604	oxysterol binding protein 2(OSBP2)	69140358	69253200	17
ENSOARG00000008727	MORC family CW-type zinc finger 2(MORC2)	69283808	69324353	17
ENSOARG00000009091	smoothelin(SMTN)	69405619	69424069	17
ENSOARG00000009298	Sep15_SelM domain-containing protein (W5PHQ5_SHEEP)	69427789	69430160	17
ENSOARG00000009403	Inositol-polyphosphate 5-phosphatase (W5PI28_SHEEP)	69438472	69451576	17
ENSOARG00000009594	phospholipase A2 group III(PLA2G3)	69448211	69454142	17
ENSOARG00000009647	ring finger protein 185(RNF185)	69475970	69488557	17
ENSOARG00000009784	LIM domain kinase 2(LIMK2)	69507906	69546320	17
ENSOARG00000009970	phosphoinositide-3-kinase interacting protein 1(PIK3IP1)	69549577	69558860	17
ENSOARG00000010061	POZ/BTB and AT hook containing zinc finger 1(PATZ1)	69580263	69596108	17
ENSOARG00000010261	Uncharacterized protein (W5PKM7_SHEEP)	69597906	69718489	17
ENSOARG00000010326	developmentally regulated GTP binding protein 1(DRG1)	69619935	69634683	17
ENSOARG00000010610	eukaryotic translation initiation factor 4E nuclear import factor 1(EIF4ENIF1)	69638779	69677039	17
ENSOARG00000010914	SFI1 centrin binding protein(SFI1)	69685412	69760879	17
ENSOARG00000011283	phosphatidylserine decarboxylase(PISD)	69762293	69789211	17
ENSOARG00000011415	proline rich 14 like(PRR14L)	69799681	69831703	17
ENSOARG00000011652	DEP domain containing 5, GATOR1 subcomplex subunit(DEPDC5)	69845342	69919303	17
ENSOARG00000004824	tyrosine 3-monooxygenase/tryptophan 5-monooxygenase activation protein eta(YWHAH)	69951601	69952263	17
ENSOARG00000006390	G protein-coupled receptor 137(GPR137)	41897584	41902407	21
ENSOARG00000006532	Potassium two pore domain channel subfamily K member 4 (W5P984_SHEEP)	41903912	41911064	21
ENSOARG00000006572	Uncharacterized protein (W5P9C7_SHEEP)	41910846	41913943	21
ENSOARG00000006676	Uncharacterized protein (W5P9N5_SHEEP)	41915948	41922469	21
ENSOARG00000006842	tRNA methyltransferase activator subunit 11-2(TRMT112)	41921626	41923352	21
ENSOARG00000006981	peroxiredoxin 5(PRDX5)	41922992	41925751	21
ENSOARG00000007256	coiled-coil domain containing 88B(CCDC88B)	41940650	41955231	21
ENSOARG00000007576	ribosomal protein S6 kinase A4(RPS6KA4)	41957333	41971315	21
ENSOARG00000007865	solute carrier family 22 member 11(SLC22A11)	42108398	42124161	21
ENSOARG00000008047	neurexin 2(NRXN2)	42166483	42266002	21
ENSOARG00000008574	RAS guanyl releasing protein 2(RASGRP2)	42275866	42292333	21
ENSOARG00000008997	glycogen phosphorylase, muscle associated(PYGM)	42295599	42307126	21
ENSOARG00000009166	splicing factor 1(SF1)	42314105	42325952	21
ENSOARG00000009440	mitogen-activated protein kinase kinase kinase kinase 2(MAP4K2)	42338172	42350414	21
ENSOARG00000010068	Menin (W5PK24_SHEEP)	42350742	42356885	21
ENSOARG00000010102	menin 1(MEN1)	42350742	42355543	21
ENSOARG00000010277	CDC42 binding protein kinase gamma(CDC42BPG)	42368615	42383929	21
ENSOARG00000010447	EH domain containing 1(EHD1)	42394353	42414578	21
ENSOARG00000010760	autophagy related 2A(ATG2A)	42433259	42455169	21
ENSOARG00000011058	protein phosphatase 2 regulatory subunit B'beta(PPP2R5B)	42465421	42472473	21
ENSOARG00000011133	glycoprotein hormone subunit alpha 2(GPHA2)	42473321	42473933	21
ENSOARG00000011309	membrane anchored junction protein(MAJIN)	42476524	42493433	21
ENSOARG00000011372	Basic leucine zipper ATF-like transcription factor 2 (W5PP13_SHEEP)	42526284	42531851	21
ENSOARG00000011395	ADP ribosylation factor like GTPase 2(ARL2)	42545957	42552856	21
ENSOARG00000011546	sorting nexin 15(SNX15)	42561522	42573343	21
ENSOARG00000011710	SAC3 domain containing 1(SAC3D1)	42574330	42577119	21
ENSOARG00000011761	N-acetylated alpha-linked acidic dipeptidase like 1(NAALADL1)	42577458	42590533	21
ENSOARG00000012000	Uncharacterized protein (W5PQY7_SHEEP)	42597646	42614252	21
ENSOARG00000012062	zinc finger protein like 1(ZFPL1)	42614303	42617433	21
ENSOARG00000012197	transmembrane protein 262(TMEM262)	42617767	42618327	21
ENSOARG00000012332	VPS51 subunit of GARP complex(VPS51)	42621819	42635156	21
ENSOARG00000012581	transmembrane 7 superfamily member 2(TM7SF2)	42635614	42639702	21
ENSOARG00000012613	Uncharacterized protein (W5PST3_SHEEP)	42640138	42641491	21
ENSOARG00000012691	FAU ubiquitin like and ribosomal protein S30 fusion(FAU)	42643882	42645089	21
ENSOARG00000012774	mitochondrial ribosomal protein L49(MRPL49)	42645633	42648304	21
ENSOARG00000012951	synoviolin 1(SYVN1)	42650559	42655527	21
ENSOARG00000013158	speedy/RINGO cell cycle regulator family member C(SPDYC)	42698743	42700504	21
ENSOARG00000013465	calpain 1(CAPN1)	42712976	42740799	21
ENSOARG00000013831	Solute carrier family 22 member 20, pseudogene(SLC22A20P)	42740230	42755462	21
ENSOARG00000014045	DNA polymerase alpha 2, accessory subunit(POLA2)	42791426	42820207	21
ENSOARG00000014337	double PHD fingers 2(DPF2)	42850452	42862014	21
ENSOARG00000014538	solute carrier family 25 member 45(SLC25A45)	42882386	42886888	21
ENSOARG00000014654	FERM domain containing 8 (W5PZ35_SHEEP)	42894535	42913881	21
ENSOARG00000016262	Uncharacterized protein (W5Q425_SHEEP)	49895093	49918519	22
ENSOARG00000016417	Uncharacterized protein (W5Q4I6_SHEEP)	49907655	50174743	22
ENSOARG00000016481	PWWP domain-containing protein (W5Q4Q6_SHEEP)	49937528	49939328	22
ENSOARG00000016663	Inositol-polyphosphate 5-phosphatase (W5Q5A9_SHEEP)	50061276	50188096	22
ENSOARG00000017206	cilia and flagella associated protein 46(CFAP46)	50211704	50500834	22
ENSOARG00000017864	Uncharacterized protein (W5Q8X7_SHEEP)	50392535	50417572	22
ENSOARG00000018042	kinase non-catalytic C-lobe domain containing 1(KNDC1)	50434284	50485217	22
ENSOARG00000014956	Uncharacterized protein (W5Q006_SHEEP)	50496054	50496377	22
ENSOARG00000018365	Amino_oxidase domain-containing protein (W5QAH0_SHEEP)	50517835	50525892	22
ENSOARG00000018459	mitochondrial ribosome associated GTPase 1(MTG1)	50529782	50544643	22
ENSOARG00000018583	Uncharacterized protein (W5QB54_SHEEP)	50569811	50570767	22
ENSOARG00000014969	Olfactory receptor (W5Q020_SHEEP)	50590020	50590967	22
ENSOARG00000000042	cytochrome P450, family 2, subfamily E, polypeptide 1(CYP2E1)	50692314	50706424	22
ENSOARG00000000369	enoyl-CoA hydratase, short chain 1(ECHS1)	50733609	50740406	22
ENSOARG00000000663	fucose mutarotase(FUOM)	50750152	50751656	22
ENSOARG00000000817	calcyon neuron specific vesicular protein(CALY)	50770144	50780823	22
ENSOARG00000014978	Uncharacterized protein (W5Q026_SHEEP)	50797145	50797360	22
ENSOARG00000006124	ring finger protein 138(RNF138)	25364704	25379553	23
ENSOARG00000006128	ring finger protein 125(RNF125)	25434659	25456840	23
ENSOARG00000006219	trafficking protein particle complex subunit 8(TRAPPC8)	25545403	25629547	23
ENSOARG00000003853	Rad60-SLD domain-containing protein (W5P116_SHEEP)	25573043	25573387	23
ENSOARG00000006302	beta-1,4-galactosyltransferase 6(B4GALT6)	25753012	25820202	23
ENSOARG00000006342	transthyretin(TTR)	25838407	25847665	23
ENSOARG00000006399	desmoglein 2(DSG2)	25896411	25927113	23
ENSOARG00000006471	desmoglein 3(DSG3)	25963537	25996637	23
ENSOARG00000006534	desmoglein 4(DSG4)	26023321	26063151	23
ENSOARG00000006551	desmoglein 1(DSG1)	26078308	26118372	23
ENSOARG00000006732	desmocollin 1(DSC1)	26264806	26297753	23
ENSOARG00000006798	desmocollin 2(DSC2)	26317548	26353280	23
ENSOARG00000006831	Desmocollin-3(LOC101116442)	26380250	26427620	23
ENSOARG00000003401	potassium two pore domain channel subfamily K member 1(KCNK1)	6586908	6591739	25
ENSOARG00000003407	Gag_p30 domain-containing protein (W5NZN8_SHEEP)	6945444	6946816	25
ENSOARG00000003415	Solute carrier family 35 member F3 (W5NZP4_SHEEP)	7103195	7212330	25
ENSOARG00000003420	cytochrome c oxidase assembly factor 6 homolog(LOC101113195)	7247357	7255142	25
ENSOARG00000003434	TAR (HIV-1) RNA binding protein 1(TARBP1)	7259194	7324294	25
ENSOARG00000017793	interferon regulatory factor 2 binding protein 2(IRF2BP2)	7453942	7454718	25
ENSOARG00000003459	Translocase of outer mitochondrial membrane 20 (W5NZU5_SHEEP)	7925956	7932498	25
ENSOARG00000003469	RNA binding motif protein 34(RBM34)	7944249	7964186	25
ENSOARG00000003481	AT-rich interaction domain 4B(ARID4B)	7969996	8106640	25
