# Supplementary material for: Genomic signatures of selection, local adaptation and production type characterisation of East Adriatic sheep breeds
Source: J Anim Sci Biotechnol. 2023 Nov 6;14:142. doi: 10.1186/s40104-023-00936-y (PMC10626677; doi:10.1186/s40104-023-00936-y)
Supplement: Supplementary file 7 — Additional file 7: Table S5. Functional gene groups. Contains results from the functional classification analysis of genes based on the functional similarity algorithm using DAVID software. [file 40104_2023_936_MOESM7_ESM.xlsx]

## Sheet: Gene Functional Classification 
Additional file 7: Table S5	Functional gene groups
Gene Group 1	Enrichment Score: 3.4302091360782048
ENSEMBL_GENE_ID	Gene Name
ENSOARG00000015903	centrosomal protein 72(CEP72)
ENSOARG00000016675	fibrous sheath interacting protein 2(FSIP2)
ENSOARG00000011947	actin filament associated protein 1(AFAP1)
ENSOARG00000007256	coiled-coil domain containing 88B(CCDC88B)
ENSOARG00000015189	Uncharacterized protein (W5Q0Q8_SHEEP)
ENSOARG00000011415	proline rich 14 like(PRR14L)
ENSOARG00000007999	DUF4201 domain-containing protein (W5PDR8_SHEEP)
ENSOARG00000017206	cilia and flagella associated protein 46(CFAP46)
ENSOARG00000017793	interferon regulatory factor 2 binding protein 2(IRF2BP2)
ENSOARG00000019948	ETAA1 activator of ATR kinase(ETAA1)
ENSOARG00000009091	smoothelin(SMTN)
ENSOARG00000018342	coiled-coil serine rich protein 1(CCSER1)
ENSOARG00000015069	mitochondrial fission regulator 2(MTFR2)
ENSOARG00000018727	family with sequence similarity 13 member A(FAM13A)
ENSOARG00000009182	Tax1 binding protein 1(TAX1BP1)
ENSOARG00000010914	SFI1 centrin binding protein(SFI1)
ENSOARG00000000810	NHS like 1(NHSL1)
ENSOARG00000016623	zinc finger CCCH-type containing 15(ZC3H15)
ENSOARG00000003736	family with sequence similarity 184 member B(FAM184B)
ENSOARG00000015964	transforming acidic coiled-coil containing protein 3(TACC3)
ENSOARG00000015456	DNA polymerase nu(POLN)
ENSOARG00000014948	SH3 domain binding protein 2(SH3BP2)
ENSOARG00000000249	microtubule associated protein 7(MAP7)
ENSOARG00000011652	DEP domain containing 5, GATOR1 subcomplex subunit(DEPDC5)
ENSOARG00000014436	chromosome 6 C4orf54 homolog(C6H4orf54)
ENSOARG00000015077	family with sequence similarity 193 member A(FAM193A)
ENSOARG00000016090	stem-loop binding protein(LOC101104663)
ENSOARG00000004410	leucine zipper tumor suppressor family member 3(LZTS3)
Gene Group 2	Enrichment Score: 3.3937419412734364
ENSEMBL_GENE_ID	Gene Name
ENSOARG00000016170	Iroquois homeobox 4 (W5Q3S1_SHEEP)
ENSOARG00000009842	homeobox A2(HOXA2)
ENSOARG00000009850	Homeobox A1 (W5PJE3_SHEEP)
ENSOARG00000009758	homeobox A6(HOXA6)
ENSOARG00000003545	mediator complex subunit 28(MED28)
ENSOARG00000004333	ligand dependent nuclear receptor corepressor like(LCORL)
ENSOARG00000016576	Homeobox domain-containing protein (W5Q513_SHEEP)
ENSOARG00000009550	Homeobox domain-containing protein (W5PII1_SHEEP)
ENSOARG00000016576	Homeobox domain-containing protein (W5Q514_SHEEP)
ENSOARG00000009717	Homeobox domain-containing protein (W5PJ00_SHEEP)
ENSOARG00000009797	homeobox A3(HOXA3)
ENSOARG00000009439	even-skipped homeobox 1(EVX1)
ENSOARG00000021143	TAFH domain-containing protein (W5QJ23_SHEEP)
ENSOARG00000010068	Menin (W5PK24_SHEEP)
ENSOARG00000009675	homeobox A10(HOXA10)
ENSOARG00000010102	menin 1(MEN1)
ENSOARG00000005781	Homeobox domain-containing protein (W5P6Z2_SHEEP)
ENSOARG00000009789	homeobox A4(HOXA4)
ENSOARG00000009680	homeobox A9(HOXA9)
ENSOARG00000000411	tigger transposable element derived 2(TIGD2)
Gene Group 3	Enrichment Score: 3.3691321570366104
ENSEMBL_GENE_ID	Gene Name
ENSOARG00000019948	ETAA1 activator of ATR kinase(ETAA1)
ENSOARG00000003469	RNA binding motif protein 34(RBM34)
ENSOARG00000015975	bromodomain containing 9(BRD9)
ENSOARG00000008299	nucleolar protein 8(NOL8)
ENSOARG00000016090	stem-loop binding protein(LOC101104663)
Gene Group 4	Enrichment Score: 2.7533307050953195
ENSEMBL_GENE_ID	Gene Name
ENSOARG00000006732	desmocollin 1(DSC1)
ENSOARG00000006831	Desmocollin-3(LOC101116442)
ENSOARG00000006534	desmoglein 4(DSG4)
ENSOARG00000006471	desmoglein 3(DSG3)
ENSOARG00000006798	desmocollin 2(DSC2)
ENSOARG00000006551	desmoglein 1(DSG1)
ENSOARG00000006399	desmoglein 2(DSG2)
Gene Group 5	Enrichment Score: 1.764469951965252
ENSEMBL_GENE_ID	Gene Name
ENSOARG00000008249	asporin(ASPN)
ENSOARG00000008263	osteomodulin(OMD)
ENSOARG00000008233	extracellular matrix protein 2(ECM2)
ENSOARG00000015903	centrosomal protein 72(CEP72)
ENSOARG00000008277	osteoglycin(OGN)
ENSOARG00000016262	Uncharacterized protein (W5Q425_SHEEP)
Gene Group 6	Enrichment Score: 1.607273581755123
ENSEMBL_GENE_ID	Gene Name
ENSOARG00000000500	ring finger protein 24(RNF24)
ENSOARG00000016756	RING-type domain-containing protein (W5Q5J9_SHEEP)
ENSOARG00000016567	zinc finger SWIM-type containing 2(ZSWIM2)
ENSOARG00000004516	U-box domain containing 5(UBOX5)
ENSOARG00000015178	ring finger protein 4(RNF4)
ENSOARG00000006124	ring finger protein 138(RNF138)
ENSOARG00000006128	ring finger protein 125(RNF125)
ENSOARG00000009647	ring finger protein 185(RNF185)
Gene Group 7	Enrichment Score: 1.4789917960659278
ENSEMBL_GENE_ID	Gene Name
ENSOARG00000016124	Protein naked cuticle homolog (W5Q3M4_SHEEP)
ENSOARG00000013130	tRNA (uracil-O(2)-)-methyltransferase (W5PUD5_SHEEP)
ENSOARG00000012062	zinc finger protein like 1(ZFPL1)
ENSOARG00000012162	actin binding LIM protein family member 2(ABLIM2)
Gene Group 8	Enrichment Score: 1.3742304690756728
ENSEMBL_GENE_ID	Gene Name
ENSOARG00000008084	WNK lysine deficient protein kinase 2(WNK2)
ENSOARG00000007576	ribosomal protein S6 kinase A4(RPS6KA4)
ENSOARG00000009440	mitogen-activated protein kinase kinase kinase kinase 2(MAP4K2)
ENSOARG00000010277	CDC42 binding protein kinase gamma(CDC42BPG)
ENSOARG00000016360	cyclin G associated kinase(GAK)
ENSOARG00000014418	G protein-coupled receptor kinase 4(GRK4)
Gene Group 9	Enrichment Score: 1.0483160177716375
ENSEMBL_GENE_ID	Gene Name
ENSOARG00000000748	Small integral membrane protein 28 (W5NRH7_SHEEP)
ENSOARG00000021145	sphingosine-1-phosphate phosphatase 1(SGPP1)
ENSOARG00000003459	Translocase of outer mitochondrial membrane 20 (W5NZU5_SHEEP)
ENSOARG00000015586	N-acetyltransferase domain-containing protein (W5Q1Y2_SHEEP)
ENSOARG00000012951	synoviolin 1(SYVN1)
ENSOARG00000009970	phosphoinositide-3-kinase interacting protein 1(PIK3IP1)
ENSOARG00000003415	Solute carrier family 35 member F3 (W5NZP4_SHEEP)
ENSOARG00000012062	zinc finger protein like 1(ZFPL1)
ENSOARG00000008362	Uncharacterized protein (W5PEV5_SHEEP)
ENSOARG00000008047	neurexin 2(NRXN2)
ENSOARG00000004806	EamA domain-containing protein (W5P400_SHEEP)
ENSOARG00000005534	Uncharacterized protein(LOC101113260)
ENSOARG00000013831	Solute carrier family 22 member 20, pseudogene(SLC22A20P)
ENSOARG00000000447	phosphatidylinositol glycan anchor biosynthesis class Y(PIGY)
ENSOARG00000000500	ring finger protein 24(RNF24)
ENSOARG00000000817	calcyon neuron specific vesicular protein(CALY)
ENSOARG00000002249	ADAM metallopeptidase domain 33(ADAM33)
ENSOARG00000000612	p53 apoptosis effector related to PMP22(LOC101113683)
ENSOARG00000008136	sushi domain containing 3(SUSD3)
ENSOARG00000012197	transmembrane protein 262(TMEM262)
ENSOARG00000016060	Transmembrane protein 129, E3 ubiquitin ligase (W5Q3F5_SHEEP)
ENSOARG00000016183	transmembrane emp24 domain-containing protein 11(LOC101105412)
ENSOARG00000016113	SLC12 domain-containing protein (W5Q3L2_SHEEP)
ENSOARG00000011903	Uncharacterized protein (W5PQN1_SHEEP)
ENSOARG00000011661	sortilin related VPS10 domain containing receptor 2(SORCS2)
ENSOARG00000007865	solute carrier family 22 member 11(SLC22A11)
ENSOARG00000005149	potassium voltage-gated channel interacting protein 4(KCNIP4)
ENSOARG00000005472	Transmembrane protein 239 (W5P619_SHEEP)
ENSOARG00000018042	kinase non-catalytic C-lobe domain containing 1(KNDC1)
ENSOARG00000016633	GOLD domain-containing protein (W5Q575_SHEEP)
ENSOARG00000017864	Uncharacterized protein (W5Q8X7_SHEEP)
ENSOARG00000011761	N-acetylated alpha-linked acidic dipeptidase like 1(NAALADL1)
ENSOARG00000006390	G protein-coupled receptor 137(GPR137)
ENSOARG00000018583	Uncharacterized protein (W5QB54_SHEEP)
ENSOARG00000016392	CLPTM1 like (W5Q4G2_SHEEP)
ENSOARG00000009647	ring finger protein 185(RNF185)
ENSOARG00000016584	family with sequence similarity 171 member B(FAM171B)
ENSOARG00000013694	endomucin(EMCN)
ENSOARG00000014708	major facilitator superfamily domain containing 10(MFSD10)
ENSOARG00000015069	mitochondrial fission regulator 2(MTFR2)
Gene Group 10	Enrichment Score: 0.8634874340505507
ENSEMBL_GENE_ID	Gene Name
ENSOARG00000004705	Ubiquitin-60S ribosomal protein L40 (W5P3M9_SHEEP)
ENSOARG00000004640	Uncharacterized protein (W5P3G4_SHEEP)
ENSOARG00000012774	mitochondrial ribosomal protein L49(MRPL49)
ENSOARG00000012691	FAU ubiquitin like and ribosomal protein S30 fusion(FAU)
