# Supplementary material for: Genomic signatures of selection, local adaptation and production type characterisation of East Adriatic sheep breeds
Source: J Anim Sci Biotechnol. 2023 Nov 6;14:142. doi: 10.1186/s40104-023-00936-y (PMC10626677; doi:10.1186/s40104-023-00936-y)
Supplement: Supplementary file 8 — Additional file 8: Table S6. Functional terms. Contains results from the functional annotation analysis with annotation terms and their associated genes using DAVID software. [file 40104_2023_936_MOESM8_ESM.xlsx]

## Sheet: Functional_terms
Additional file 8: Table S6	Functional terms
Category	Term	Count	%	PValue	Genes	Pop Hits	Fold Enrichment	Bonferroni	Benjamini	FDR
INTERPRO	IPR009122:Desmosomal cadherin	7	1.9943	2.75738e-11	ENSOARG00000006471, ENSOARG00000006732, ENSOARG00000006534, ENSOARG00000006798, ENSOARG00000006831, ENSOARG00000006399, ENSOARG00000006551	7	78.4863	1.5524e-08	1.5524e-08	1.52759e-08
GOTERM_CC_DIRECT	GO:0030057~desmosome	7	1.9943	1.17933e-07	ENSOARG00000006471, ENSOARG00000006732, ENSOARG00000006534, ENSOARG00000006798, ENSOARG00000006831, ENSOARG00000006399, ENSOARG00000006551	19	27.7514	2.54733e-05	2.54736e-05	2.54736e-05
INTERPRO	IPR020479:Homeodomain, metazoa	12	3.4188	2.76462e-07	ENSOARG00000009850, ENSOARG00000009675, ENSOARG00000009797, ENSOARG00000009842, ENSOARG00000009789, ENSOARG00000009758, ENSOARG00000009439, ENSOARG00000016576, ENSOARG00000009717, ENSOARG00000009680, ENSOARG00000009550	116	8.11927	0.000155636	7.7824e-05	7.65799e-05
UP_SEQ_FEATURE	REGION:Disordered	234	66.6667	9.31977e-07	ENSOARG00000018042, ENSOARG00000000750, ENSOARG00000003469, ENSOARG00000012062, ENSOARG00000015690, ENSOARG00000016417, ENSOARG00000008362, ENSOARG00000011761, ENSOARG00000012613, ENSOARG00000014115, ENSOARG00000016536, ENSOARG00000013707, ENSOARG00000000500, ENSOARG00000002249, ENSOARG00000016090, ENSOARG00000009439, ENSOARG00000015200, ENSOARG00000017864, ENSOARG00000000748, ENSOARG00000018398,…	14291	1.20885	0.000246944	0.000246974	0.00024511
INTERPRO	IPR027397:Catenin binding domain	7	1.9943	2.24379e-06	ENSOARG00000006471, ENSOARG00000006732, ENSOARG00000006534, ENSOARG00000006798, ENSOARG00000006831, ENSOARG00000006399, ENSOARG00000006551	31	17.7227	0.00126246	0.000421084	0.000414353
INTERPRO	IPR009057:Homeodomain-like	18	5.12821	5.79377e-06	ENSOARG00000016170, ENSOARG00000004723, ENSOARG00000000411, ENSOARG00000009758, ENSOARG00000009439, ENSOARG00000016576, ENSOARG00000009717, ENSOARG00000009850, ENSOARG00000009675, ENSOARG00000009797, ENSOARG00000009842, ENSOARG00000009789, ENSOARG00000011534, ENSOARG00000004333, ENSOARG00000009680, ENSOARG00000005781, ENSOARG00000009550	370	3.81825	0.00325659	0.000815474	0.000802438
INTERPRO	IPR009123:Desmoglein	4	1.1396	8.02902e-06	ENSOARG00000006471, ENSOARG00000006534, ENSOARG00000006399, ENSOARG00000006551	4	78.4863	0.00451015	0.000904067	0.000889615
INTERPRO	IPR000233:Cadherin, cytoplasmic domain	6	1.7094	1.37569e-05	ENSOARG00000006471, ENSOARG00000006732, ENSOARG00000006534, ENSOARG00000006798, ENSOARG00000006831, ENSOARG00000006551	25	18.8367	0.00771526	0.00129085	0.00127022
INTERPRO	IPR001827:Homeobox protein, antennapedia type, conserved site	5	1.4245	0.000128509	ENSOARG00000009797, ENSOARG00000009842, ENSOARG00000009789, ENSOARG00000009758, ENSOARG00000009717	21	18.6872	0.0697997	0.00949167	0.00933994
INTERPRO	IPR001356:Homeodomain	14	3.9886	0.000134873	ENSOARG00000016170, ENSOARG00000009758, ENSOARG00000009439, ENSOARG00000016576, ENSOARG00000009717, ENSOARG00000009850, ENSOARG00000009675, ENSOARG00000009797, ENSOARG00000009842, ENSOARG00000009789, ENSOARG00000009680, ENSOARG00000005781, ENSOARG00000009550	301	3.65053	0.0731268	0.00949167	0.00933994
SMART	SM00389:HOX	14	3.9886	0.000157897	ENSOARG00000016170, ENSOARG00000009758, ENSOARG00000009439, ENSOARG00000016576, ENSOARG00000009717, ENSOARG00000009850, ENSOARG00000009675, ENSOARG00000009797, ENSOARG00000009842, ENSOARG00000009789, ENSOARG00000009680, ENSOARG00000005781, ENSOARG00000009550	290	3.53728	0.0232539	0.0235266	0.0235266
UP_SEQ_FEATURE	DNA_BIND:Homeobox	14	3.9886	0.000160785	ENSOARG00000016170, ENSOARG00000009758, ENSOARG00000009439, ENSOARG00000016576, ENSOARG00000009717, ENSOARG00000009850, ENSOARG00000009675, ENSOARG00000009797, ENSOARG00000009842, ENSOARG00000009789, ENSOARG00000009680, ENSOARG00000005781, ENSOARG00000009550	288	3.58884	0.0417164	0.0163632	0.0162397
UP_SEQ_FEATURE	DOMAIN:Homeobox	14	3.9886	0.000185244	ENSOARG00000016170, ENSOARG00000009758, ENSOARG00000009439, ENSOARG00000016576, ENSOARG00000009717, ENSOARG00000009850, ENSOARG00000009675, ENSOARG00000009797, ENSOARG00000009842, ENSOARG00000009789, ENSOARG00000009680, ENSOARG00000005781, ENSOARG00000009550	292	3.53967	0.0479085	0.0163632	0.0162397
INTERPRO	IPR017970:Homeobox, conserved site	11	3.1339	0.000464192	ENSOARG00000016170, ENSOARG00000009850, ENSOARG00000009675, ENSOARG00000009797, ENSOARG00000009842, ENSOARG00000009789, ENSOARG00000009758, ENSOARG00000009439, ENSOARG00000009717, ENSOARG00000009680, ENSOARG00000009550	216	3.99699	0.230028	0.0290378	0.0285736
UP_SEQ_FEATURE	COMPBIAS:Basic and acidic residues	104	29.6296	0.000695431	ENSOARG00000018042, ENSOARG00000003469, ENSOARG00000012062, ENSOARG00000015690, ENSOARG00000016262, ENSOARG00000011372, ENSOARG00000010277, ENSOARG00000008362, ENSOARG00000014516, ENSOARG00000011761, ENSOARG00000012332, ENSOARG00000008084, ENSOARG00000014115, ENSOARG00000015964, ENSOARG00000003736, ENSOARG00000016090, ENSOARG00000003853, ENSOARG00000015200, ENSOARG00000016131, ENSOARG00000008593,…	5746	1.33624	0.168358	0.0460723	0.0457246
INTERPRO	IPR020894:Cadherin conserved site	7	1.9943	0.00157758	ENSOARG00000006471, ENSOARG00000006732, ENSOARG00000006534, ENSOARG00000006798, ENSOARG00000006831, ENSOARG00000006399, ENSOARG00000006551	98	5.60616	0.588885	0.088818	0.0873982
GOTERM_MF_DIRECT	GO:0005509~calcium ion binding	20	5.69801	0.00212032	ENSOARG00000005149, ENSOARG00000002335, ENSOARG00000004787, ENSOARG00000019910, ENSOARG00000018398, ENSOARG00000006471, ENSOARG00000011761, ENSOARG00000013465, ENSOARG00000016205, ENSOARG00000010447, ENSOARG00000015678, ENSOARG00000006732, ENSOARG00000006534, ENSOARG00000006798, ENSOARG00000006831, ENSOARG00000008249, ENSOARG00000006399, ENSOARG00000006551, ENSOARG00000008574, ENSOARG00000015819	681	2.18046	0.458506	0.34059	0.34059
INTERPRO	IPR002126:Cadherin	7	1.9943	0.00224099	ENSOARG00000006471, ENSOARG00000006732, ENSOARG00000006534, ENSOARG00000006798, ENSOARG00000006831, ENSOARG00000006399, ENSOARG00000006551	105	5.23242	0.717222	0.114698	0.112864
GOTERM_MF_DIRECT	GO:0003677~DNA binding	32	9.11681	0.00235702	ENSOARG00000000411, ENSOARG00000019931, ENSOARG00000016401, ENSOARG00000015690, ENSOARG00000014045, ENSOARG00000011372, ENSOARG00000009850, ENSOARG00000009675, ENSOARG00000009797, ENSOARG00000011847, ENSOARG00000011309, ENSOARG00000008348, ENSOARG00000009550, ENSOARG00000016170, ENSOARG00000000569, ENSOARG00000009758, ENSOARG00000009439, ENSOARG00000016576, ENSOARG00000009717, ENSOARG00000010068,…	1354	1.75467	0.494387	0.34059	0.34059
INTERPRO	IPR015919:Cadherin-like	7	1.9943	0.00246431	ENSOARG00000006471, ENSOARG00000006732, ENSOARG00000006534, ENSOARG00000006798, ENSOARG00000006831, ENSOARG00000006399, ENSOARG00000006551	107	5.13462	0.750705	0.115617	0.113769
UP_SEQ_FEATURE	COMPBIAS:Polar residues	116	33.0484	0.00254903	ENSOARG00000004955, ENSOARG00000018042, ENSOARG00000000750, ENSOARG00000006219, ENSOARG00000003469, ENSOARG00000003986, ENSOARG00000012062, ENSOARG00000015178, ENSOARG00000015690, ENSOARG00000011372, ENSOARG00000009970, ENSOARG00000010277, ENSOARG00000009850, ENSOARG00000008362, ENSOARG00000008084, ENSOARG00000014115, ENSOARG00000015964, ENSOARG00000013707, ENSOARG00000015729, ENSOARG00000000500,…	6792	1.26089	0.491534	0.119455	0.118554
SMART	SM00112:CA	7	1.9943	0.00261009	ENSOARG00000006471, ENSOARG00000006732, ENSOARG00000006534, ENSOARG00000006798, ENSOARG00000006831, ENSOARG00000006399, ENSOARG00000006551	102	5.02848	0.322545	0.194452	0.194452
UP_SEQ_FEATURE	DOMAIN:Cadherin	7	1.9943	0.00289715	ENSOARG00000006471, ENSOARG00000006732, ENSOARG00000006534, ENSOARG00000006798, ENSOARG00000006831, ENSOARG00000006399, ENSOARG00000006551	104	4.96916	0.536458	0.119455	0.118554
UP_SEQ_FEATURE	COMPBIAS:Pro residues	50	14.245	0.00315543	ENSOARG00000018042, ENSOARG00000009091, ENSOARG00000017793, ENSOARG00000014956, ENSOARG00000008084, ENSOARG00000012613, ENSOARG00000014115, ENSOARG00000014436, ENSOARG00000011847, ENSOARG00000008047, ENSOARG00000015729, ENSOARG00000010914, ENSOARG00000021143, ENSOARG00000009439, ENSOARG00000009717, ENSOARG00000016644, ENSOARG00000009403, ENSOARG00000002572, ENSOARG00000014948, ENSOARG00000005364,…	2444	1.51038	0.567213	0.119455	0.118554
UP_KW_CELLULAR_COMPONENT	KW-0965~Cell junction	10	2.849	0.00316625	ENSOARG00000006471, ENSOARG00000003401, ENSOARG00000006732, ENSOARG00000006534, ENSOARG00000006798, ENSOARG00000018510, ENSOARG00000006831, ENSOARG00000006399, ENSOARG00000006551, ENSOARG00000016472	252	3.30986	0.0820612	0.0854889	0.0854889
UP_KW_PTM	KW-0597~Phosphoprotein	22	6.26781	0.00322633	ENSOARG00000004955, ENSOARG00000000810, ENSOARG00000000569, ENSOARG00000016360, ENSOARG00000002944, ENSOARG00000012162, ENSOARG00000000939, ENSOARG00000014045, ENSOARG00000015077, ENSOARG00000010068, ENSOARG00000010277, ENSOARG00000010102, ENSOARG00000014209, ENSOARG00000013465, ENSOARG00000011415, ENSOARG00000015964, ENSOARG00000008997, ENSOARG00000007576, ENSOARG00000015904, ENSOARG00000002590,…	869	1.8256	0.0473171	0.0516213	0.0516213
GOTERM_MF_DIRECT	GO:0000981~RNA polymerase II transcription factor activity, sequence-specific DNA binding	11	3.1339	0.0035926	ENSOARG00000016170, ENSOARG00000009850, ENSOARG00000009675, ENSOARG00000009797, ENSOARG00000009842, ENSOARG00000009789, ENSOARG00000009758, ENSOARG00000009439, ENSOARG00000009717, ENSOARG00000009680, ENSOARG00000009550	270	3.02478	0.646592	0.346087	0.346087
INTERPRO	IPR014868:Cadherin prodomain	3	0.854701	0.00427731	ENSOARG00000006732, ENSOARG00000006798, ENSOARG00000006831	8	29.4324	0.91048	0.18524	0.182279
SMART	SM01055:SM01055	3	0.854701	0.00484979	ENSOARG00000006732, ENSOARG00000006798, ENSOARG00000006831	8	27.4771	0.515374	0.240873	0.240873
GOTERM_MF_DIRECT	GO:0061630~ubiquitin protein ligase activity	8	2.2792	0.00567856	ENSOARG00000012951, ENSOARG00000016060, ENSOARG00000016567, ENSOARG00000000530, ENSOARG00000006128, ENSOARG00000009647, ENSOARG00000006124, ENSOARG00000016707	159	3.73557	0.807138	0.410276	0.410276
GOTERM_CC_DIRECT	GO:0005730~nucleolus	16	4.5584	0.00694955	ENSOARG00000016090, ENSOARG00000019931, ENSOARG00000016401, ENSOARG00000015119, ENSOARG00000014516, ENSOARG00000013598, ENSOARG00000012332, ENSOARG00000011546, ENSOARG00000019914, ENSOARG00000018756, ENSOARG00000008217, ENSOARG00000008204, ENSOARG00000008214, ENSOARG00000008621, ENSOARG00000008299, ENSOARG00000004131	553	2.17939	0.778281	0.593639	0.593639
GOTERM_BP_DIRECT	GO:0007156~homophilic cell adhesion via plasma membrane adhesion molecules	7	1.9943	0.00756882	ENSOARG00000006471, ENSOARG00000006732, ENSOARG00000006534, ENSOARG00000006798, ENSOARG00000006831, ENSOARG00000006399, ENSOARG00000006551	117	4.05624	0.998133	1	1
GOTERM_CC_DIRECT	GO:0031527~filopodium membrane	3	0.854701	0.0105283	ENSOARG00000016607, ENSOARG00000021147, ENSOARG00000008116	12	18.8313	0.898345	0.593639	0.593639
INTERPRO	IPR001841:Zinc finger, RING-type	11	3.1339	0.0107809	ENSOARG00000004516, ENSOARG00000012951, ENSOARG00000000500, ENSOARG00000016567, ENSOARG00000006128, ENSOARG00000009647, ENSOARG00000003413, ENSOARG00000016756, ENSOARG00000015178, ENSOARG00000006124, ENSOARG00000015690	334	2.58488	0.997763	0.428887	0.422031
GOTERM_CC_DIRECT	GO:0031410~cytoplasmic vesicle	6	1.7094	0.0109933	ENSOARG00000002335, ENSOARG00000003413, ENSOARG00000008190, ENSOARG00000006798, ENSOARG00000000817, ENSOARG00000006981	101	4.47476	0.90816	0.593639	0.593639
INTERPRO	IPR017995:Homeobox protein, antennapedia type	3	0.854701	0.0114268	ENSOARG00000009789, ENSOARG00000009758, ENSOARG00000009717	13	18.1122	0.998451	0.428887	0.422031
UP_KW_DOMAIN	KW-0175~Coiled coil	70	19.943	0.0115114	ENSOARG00000000750, ENSOARG00000009091, ENSOARG00000000433, ENSOARG00000002335, ENSOARG00000003545, ENSOARG00000015690, ENSOARG00000016584, ENSOARG00000010277, ENSOARG00000014516, ENSOARG00000012332, ENSOARG00000008084, ENSOARG00000015964, ENSOARG00000014436, ENSOARG00000021141, ENSOARG00000010914, ENSOARG00000021144, ENSOARG00000004824, ENSOARG00000001438, ENSOARG00000003736, ENSOARG00000021147,…	4186	1.27936	0.19747	0.218717	0.218717
GOTERM_BP_DIRECT	GO:0031214~biomineral tissue development	3	0.854701	0.0128497	ENSOARG00000002865, ENSOARG00000002944, ENSOARG00000002590	12	16.9493	0.999977	1	1
GOTERM_BP_DIRECT	GO:0009952~anterior/posterior pattern specification	5	1.4245	0.0144462	ENSOARG00000009675, ENSOARG00000009797, ENSOARG00000009842, ENSOARG00000009758, ENSOARG00000009680	64	5.29665	0.999994	1	1
INTERPRO	IPR007889:DNA binding HTH domain, Psq-type	3	0.854701	0.0151278	ENSOARG00000004723, ENSOARG00000000411, ENSOARG00000004333	15	15.6973	0.999813	0.524209	0.515829
INTERPRO	IPR011992:EF-hand-like domain	10	2.849	0.0158287	ENSOARG00000013465, ENSOARG00000010447, ENSOARG00000016205, ENSOARG00000015678, ENSOARG00000005149, ENSOARG00000002335, ENSOARG00000019910, ENSOARG00000008574, ENSOARG00000015928, ENSOARG00000015819	303	2.59031	0.999874	0.524209	0.515829
UP_SEQ_FEATURE	DOMAIN:RING-type	11	3.1339	0.0171441	ENSOARG00000004516, ENSOARG00000012951, ENSOARG00000000500, ENSOARG00000016567, ENSOARG00000006128, ENSOARG00000009647, ENSOARG00000003413, ENSOARG00000016756, ENSOARG00000015178, ENSOARG00000006124, ENSOARG00000015690	338	2.40267	0.989771	0.567897	0.563611
INTERPRO	IPR002048:EF-hand domain	9	2.5641	0.017254	ENSOARG00000013465, ENSOARG00000010447, ENSOARG00000016205, ENSOARG00000015678, ENSOARG00000005149, ENSOARG00000002335, ENSOARG00000019910, ENSOARG00000008574, ENSOARG00000015819	257	2.74855	0.999944	0.539668	0.531041
GOTERM_MF_DIRECT	GO:0004842~ubiquitin-protein transferase activity	6	1.7094	0.0193909	ENSOARG00000004516, ENSOARG00000001138, ENSOARG00000000117, ENSOARG00000000569, ENSOARG00000000530, ENSOARG00000003413	115	3.87363	0.996514	1	1
UP_SEQ_FEATURE	ACT_SITE:Proton acceptor	9	2.5641	0.0198145	ENSOARG00000015119, ENSOARG00000014418, ENSOARG00000000569, ENSOARG00000012922, ENSOARG00000000053, ENSOARG00000007576, ENSOARG00000015904, ENSOARG00000015619, ENSOARG00000009440	248	2.67922	0.995026	0.583426	0.579023
GOTERM_BP_DIRECT	GO:0034113~heterotypic cell-cell adhesion	3	0.854701	0.0198615	ENSOARG00000000612, ENSOARG00000016607, ENSOARG00000008116	15	13.5594	1	1	1
GOTERM_CC_DIRECT	GO:0005654~nucleoplasm	37	10.5413	0.020204	ENSOARG00000003986, ENSOARG00000003545, ENSOARG00000019931, ENSOARG00000010061, ENSOARG00000015690, ENSOARG00000012951, ENSOARG00000014516, ENSOARG00000009675, ENSOARG00000019948, ENSOARG00000009797, ENSOARG00000014654, ENSOARG00000014115, ENSOARG00000018756, ENSOARG00000014337, ENSOARG00000001075, ENSOARG00000006842, ENSOARG00000007576, ENSOARG00000008727, ENSOARG00000016090, ENSOARG00000008328,…	1922	1.45007	0.98783	0.872811	0.872811
UP_SEQ_FEATURE	DOMAIN:EF-hand	9	2.5641	0.0235109	ENSOARG00000013465, ENSOARG00000010447, ENSOARG00000016205, ENSOARG00000015678, ENSOARG00000005149, ENSOARG00000002335, ENSOARG00000019910, ENSOARG00000008574, ENSOARG00000015819	256	2.5955	0.998172	0.623039	0.618337
INTERPRO	IPR006073:GTP binding domain	3	0.854701	0.0238307	ENSOARG00000010326, ENSOARG00000018459, ENSOARG00000000967	19	12.3926	0.999999	0.706141	0.694853
GOTERM_CC_DIRECT	GO:0005829~cytosol	42	11.9658	0.0243434	ENSOARG00000016360, ENSOARG00000000750, ENSOARG00000003986, ENSOARG00000010277, ENSOARG00000019948, ENSOARG00000012332, ENSOARG00000013465, ENSOARG00000011546, ENSOARG00000008084, ENSOARG00000014654, ENSOARG00000015622, ENSOARG00000010610, ENSOARG00000014337, ENSOARG00000001075, ENSOARG00000000382, ENSOARG00000011947, ENSOARG00000007576, ENSOARG00000008048, ENSOARG00000006981, ENSOARG00000015928,…	2278	1.38879	0.995123	0.876363	0.876363
INTERPRO	IPR007747:Menin	2	0.569801	0.0252342	ENSOARG00000010068, ENSOARG00000010102	2	78.4863	0.999999	0.710343	0.698988
GOTERM_BP_DIRECT	GO:0007030~Golgi organization	4	1.1396	0.0265766	ENSOARG00000012332, ENSOARG00000016360, ENSOARG00000014115, ENSOARG00000006219	44	6.16338	1	1	1
GOTERM_BP_DIRECT	GO:0031587~positive regulation of inositol 1,4,5-trisphosphate-sensitive calcium-release channel activity	2	0.569801	0.0291461	ENSOARG00000014115, ENSOARG00000002335	2	67.7972	1	1	1
INTERPRO	IPR013083:Zinc finger, RING/FYVE/PHD-type	13	3.7037	0.0297699	ENSOARG00000004516, ENSOARG00000000500, ENSOARG00000006128, ENSOARG00000003413, ENSOARG00000015178, ENSOARG00000015690, ENSOARG00000012951, ENSOARG00000016567, ENSOARG00000008161, ENSOARG00000009647, ENSOARG00000014337, ENSOARG00000016756, ENSOARG00000006124	508	2.00851	1	0.798117	0.785358
GOTERM_CC_DIRECT	GO:0005739~mitochondrion	15	4.2735	0.0305644	ENSOARG00000000369, ENSOARG00000015390, ENSOARG00000000612, ENSOARG00000021147, ENSOARG00000018510, ENSOARG00000015069, ENSOARG00000000939, ENSOARG00000001626, ENSOARG00000012774, ENSOARG00000013465, ENSOARG00000000791, ENSOARG00000003420, ENSOARG00000003481, ENSOARG00000006981, ENSOARG00000015928	605	1.86756	0.998775	0.94313	0.94313
SMART	SM00184:RING	9	2.5641	0.0307334	ENSOARG00000012951, ENSOARG00000000500, ENSOARG00000016567, ENSOARG00000006128, ENSOARG00000009647, ENSOARG00000003413, ENSOARG00000016756, ENSOARG00000015178, ENSOARG00000006124	270	2.44241	0.990449	1	1
INTERPRO	IPR000408:Regulator of chromosome condensation, RCC1	3	0.854701	0.0341097	ENSOARG00000001138, ENSOARG00000000117, ENSOARG00000000530	23	10.2373	1	0.872899	0.858945
GOTERM_MF_DIRECT	GO:0019900~kinase binding	4	1.1396	0.0341318	ENSOARG00000000569, ENSOARG00000014115, ENSOARG00000010610, ENSOARG00000009182	53	5.60336	0.999956	1	1
GOTERM_CC_DIRECT	GO:0055037~recycling endosome	4	1.1396	0.036202	ENSOARG00000003401, ENSOARG00000011316, ENSOARG00000005226, ENSOARG00000009594	55	5.47819	0.999652	0.977454	0.977454
INTERPRO	IPR009038:GOLD	3	0.854701	0.0369047	ENSOARG00000016183, ENSOARG00000016633, ENSOARG00000007907	24	9.81079	1	0.903362	0.888921
UP_SEQ_FEATURE	REPEAT:RCC1	3	0.854701	0.0381507	ENSOARG00000001138, ENSOARG00000000117, ENSOARG00000000530	23	9.62967	0.999967	0.911057	0.904181
INTERPRO	IPR009091:Regulator of chromosome condensation 1/beta-lactamase-inhibitor protein II	3	0.854701	0.0397843	ENSOARG00000001138, ENSOARG00000000117, ENSOARG00000000530	25	9.41836	1	0.933273	0.918354
UP_SEQ_FEATURE	DOMAIN:GOLD	3	0.854701	0.0412554	ENSOARG00000016183, ENSOARG00000016633, ENSOARG00000007907	24	9.22843	0.999986	0.911057	0.904181
GOTERM_BP_DIRECT	GO:0000209~protein polyubiquitination	4	1.1396	0.0447879	ENSOARG00000004516, ENSOARG00000016060, ENSOARG00000016567, ENSOARG00000006128	54	5.02201	1	1	1
UP_KW_PTM	KW-0165~Cleavage on pair of basic residues	5	1.4245	0.0473627	ENSOARG00000018738, ENSOARG00000006732, ENSOARG00000006798, ENSOARG00000004595, ENSOARG00000006831	101	3.56986	0.517037	0.378901	0.378901
INTERPRO	IPR005651:Uncharacterised protein family UPF0434/Trm112	2	0.569801	0.0498338	ENSOARG00000000388, ENSOARG00000006842	4	39.2432	1	1	0.985765
INTERPRO	IPR003591:Leucine-rich repeat, typical subtype	7	1.9943	0.0501579	ENSOARG00000008263, ENSOARG00000015903, ENSOARG00000004787, ENSOARG00000008249, ENSOARG00000016262, ENSOARG00000008277, ENSOARG00000008233	208	2.64137	1	1	0.985765
INTERPRO	IPR018247:EF-Hand 1, calcium-binding site	7	1.9943	0.0509574	ENSOARG00000013465, ENSOARG00000010447, ENSOARG00000015678, ENSOARG00000005149, ENSOARG00000019910, ENSOARG00000008574, ENSOARG00000015819	209	2.62873	1	1	0.985765
PIR_SUPERFAMILY	PIRSF028043:serine/threonine-protein phosphatase 2A, subunit B56	2	0.569801	0.0536354	ENSOARG00000011058, ENSOARG00000021144	5	34.781	0.685784	1	1
KEGG_PATHWAY	oas00410:beta-Alanine metabolism	3	0.854701	0.0551588	ENSOARG00000000369, ENSOARG00000012922, ENSOARG00000000307	36	7.80287	0.999939	1	1
KEGG_PATHWAY	oas04146:Peroxisome	4	1.1396	0.0572861	ENSOARG00000012922, ENSOARG00000000382, ENSOARG00000000053, ENSOARG00000006981	83	4.5125	0.999958	1	1
INTERPRO	IPR000569:HECT	3	0.854701	0.0586995	ENSOARG00000001138, ENSOARG00000000117, ENSOARG00000000530	31	7.59545	1	1	0.985765
UP_SEQ_FEATURE	DOMAIN:HECT	3	0.854701	0.0617014	ENSOARG00000001138, ENSOARG00000000117, ENSOARG00000000530	30	7.38275	1	1	0.996212
INTERPRO	IPR002554:Protein phosphatase 2A, regulatory B subunit, B56	2	0.569801	0.0619006	ENSOARG00000011058, ENSOARG00000021144	5	31.3945	1	1	0.985765
INTERPRO	IPR012315:Klarsicht/ANC-1/syne-1 homology	2	0.569801	0.0619006	ENSOARG00000021147	5	31.3945	1	1	0.985765
SMART	SM00369:LRR_TYP	7	1.9943	0.0638726	ENSOARG00000008263, ENSOARG00000015903, ENSOARG00000004787, ENSOARG00000008249, ENSOARG00000016262, ENSOARG00000008277, ENSOARG00000008233	208	2.46589	0.999946	1	1
GOTERM_CC_DIRECT	GO:0005782~peroxisomal matrix	2	0.569801	0.0643876	ENSOARG00000000382, ENSOARG00000006981	5	30.13	0.999999	1	1
GOTERM_MF_DIRECT	GO:0052659~inositol-1,3,4,5-tetrakisphosphate 5-phosphatase activity	2	0.569801	0.065284	ENSOARG00000009403, ENSOARG00000016663	5	29.6978	1	1	1
UP_SEQ_FEATURE	TOPO_DOM:Perinuclear space	2	0.569801	0.0657161	ENSOARG00000021147	5	29.531	1	1	0.996212
UP_SEQ_FEATURE	DOMAIN:C2HC RNF-type	2	0.569801	0.0657161	ENSOARG00000006128, ENSOARG00000006124	5	29.531	1	1	0.996212
UP_SEQ_FEATURE	DOMAIN:KASH	2	0.569801	0.0657161	ENSOARG00000021147	5	29.531	1	1	0.996212
SMART	SM00119:HECTc	3	0.854701	0.0657811	ENSOARG00000001138, ENSOARG00000000117, ENSOARG00000000530	31	7.09085	0.99996	1	1
SMART	SM01249:SM01249	2	0.569801	0.0660036	ENSOARG00000021147	5	29.3089	0.999962	1	1
UP_KW_MOLECULAR_FUNCTION	KW-0418~Kinase	14	3.9886	0.0676052	ENSOARG00000016282, ENSOARG00000000337, ENSOARG00000016360, ENSOARG00000018042, ENSOARG00000000750, ENSOARG00000009970, ENSOARG00000010277, ENSOARG00000009784, ENSOARG00000014418, ENSOARG00000008084, ENSOARG00000008204, ENSOARG00000007576, ENSOARG00000015904, ENSOARG00000009440	755	1.67599	0.973746	1	1
UP_KW_BIOLOGICAL_PROCESS	KW-0445~Lipid transport	3	0.854701	0.0682182	ENSOARG00000012332, ENSOARG00000008604, ENSOARG00000014738	38	6.86039	0.974629	0.928583	0.928583
GOTERM_BP_DIRECT	GO:0042297~vocal learning	2	0.569801	0.0712874	ENSOARG00000014115, ENSOARG00000008047	5	27.1189	1	1	1
GOTERM_BP_DIRECT	GO:0002934~desmosome organization	2	0.569801	0.0712874	ENSOARG00000000612, ENSOARG00000006399	5	27.1189	1	1	1
UP_KW_MOLECULAR_FUNCTION	KW-0808~Transferase	28	7.97721	0.0726906	ENSOARG00000016282, ENSOARG00000000337, ENSOARG00000016360, ENSOARG00000018042, ENSOARG00000000750, ENSOARG00000013130, ENSOARG00000016401, ENSOARG00000015690, ENSOARG00000012951, ENSOARG00000009970, ENSOARG00000010277, ENSOARG00000014418, ENSOARG00000008084, ENSOARG00000006302, ENSOARG00000006842, ENSOARG00000008204, ENSOARG00000007576, ENSOARG00000015904, ENSOARG00000000447, ENSOARG00000003434,…	1878	1.34758	0.980245	1	1
INTERPRO	IPR013806:Kringle-like fold	3	0.854701	0.0726951	ENSOARG00000009970, ENSOARG00000013494, ENSOARG00000013472	35	6.7274	1	1	0.985765
INTERPRO	IPR000620:Drug/metabolite transporter	2	0.569801	0.0738146	ENSOARG00000003415, ENSOARG00000004806	6	26.1621	1	1	0.985765
GOTERM_CC_DIRECT	GO:0005887~integral component of plasma membrane	10	2.849	0.0743044	ENSOARG00000011661, ENSOARG00000000612, ENSOARG00000002335, ENSOARG00000016211, ENSOARG00000007865, ENSOARG00000000817, ENSOARG00000016113, ENSOARG00000008116, ENSOARG00000006532, ENSOARG00000015904	389	1.93638	1	1	1
GOTERM_BP_DIRECT	GO:0006635~fatty acid beta-oxidation	3	0.854701	0.0755523	ENSOARG00000000369, ENSOARG00000012922, ENSOARG00000000382	31	6.56102	1	1	1
UP_KW_BIOLOGICAL_PROCESS	KW-0091~Biomineralization	2	0.569801	0.0765945	ENSOARG00000002944, ENSOARG00000002590	7	24.8281	0.984136	0.928583	0.928583
GOTERM_MF_DIRECT	GO:0052658~inositol-1,4,5-trisphosphate 5-phosphatase activity	2	0.569801	0.0778224	ENSOARG00000009403, ENSOARG00000016663	6	24.7482	1	1	1
GOTERM_MF_DIRECT	GO:0004445~inositol-polyphosphate 5-phosphatase activity	2	0.569801	0.0778224	ENSOARG00000009403, ENSOARG00000016663	6	24.7482	1	1	1
UP_SEQ_FEATURE	DOMAIN:EamA	2	0.569801	0.0783333	ENSOARG00000003415, ENSOARG00000004806	6	24.6092	1	1	0.996212
UP_KW_BIOLOGICAL_PROCESS	KW-0498~Mitosis	4	1.1396	0.0788793	ENSOARG00000015302, ENSOARG00000004016, ENSOARG00000001274, ENSOARG00000012000	89	3.90554	0.986054	0.928583	0.928583
GOTERM_CC_DIRECT	GO:0005925~focal adhesion	5	1.4245	0.0805173	ENSOARG00000004516, ENSOARG00000004955, ENSOARG00000016607, ENSOARG00000021147, ENSOARG00000011947	123	3.062	1	1	1
GOTERM_CC_DIRECT	GO:0031982~vesicle	3	0.854701	0.0818047	ENSOARG00000016360, ENSOARG00000002944, ENSOARG00000015862	36	6.27709	1	1	1
KEGG_PATHWAY	oas01100:Metabolic pathways	24	6.83761	0.0823042	ENSOARG00000000369, ENSOARG00000015390, ENSOARG00000000447, ENSOARG00000021145, ENSOARG00000016282, ENSOARG00000000750, ENSOARG00000003986, ENSOARG00000015035, ENSOARG00000016268, ENSOARG00000015690, ENSOARG00000000307, ENSOARG00000011283, ENSOARG00000012581, ENSOARG00000009300, ENSOARG00000012922, ENSOARG00000016205, ENSOARG00000006302, ENSOARG00000000042, ENSOARG00000000053, ENSOARG00000008997,…	1632	1.37698	1	1	1
GOTERM_BP_DIRECT	GO:0086073~bundle of His cell-Purkinje myocyte adhesion involved in cell communication	2	0.569801	0.084926	ENSOARG00000006798, ENSOARG00000006399	6	22.5991	1	1	1
GOTERM_BP_DIRECT	GO:1990384~hyaloid vascular plexus regression	2	0.569801	0.084926	ENSOARG00000016211, ENSOARG00000008116	6	22.5991	1	1	1
GOTERM_BP_DIRECT	GO:1900222~negative regulation of beta-amyloid clearance	2	0.569801	0.084926	ENSOARG00000009594, ENSOARG00000013363	6	22.5991	1	1	1
KEGG_PATHWAY	oas00071:Fatty acid degradation	3	0.854701	0.0879245	ENSOARG00000000369, ENSOARG00000015390, ENSOARG00000012922	47	5.97666	1	1	1
GOTERM_BP_DIRECT	GO:0001658~branching involved in ureteric bud morphogenesis	3	0.854701	0.088619	ENSOARG00000018738, ENSOARG00000002335, ENSOARG00000008578	34	5.9821	1	1	1
KEGG_PATHWAY	oas00564:Glycerophospholipid metabolism	4	1.1396	0.088935	ENSOARG00000016282, ENSOARG00000016205, ENSOARG00000009594, ENSOARG00000011283	100	3.74538	1	1	1
GOTERM_CC_DIRECT	GO:0000779~condensed chromosome, centromeric region	2	0.569801	0.0889711	ENSOARG00000004016, ENSOARG00000004723	7	21.5215	1	1	1
UP_KW_CELLULAR_COMPONENT	KW-0539~Nucleus	31	8.83191	0.0891358	ENSOARG00000005967, ENSOARG00000000411, ENSOARG00000003545, ENSOARG00000019931, ENSOARG00000010061, ENSOARG00000016401, ENSOARG00000015690, ENSOARG00000012000, ENSOARG00000014045, ENSOARG00000011372, ENSOARG00000014516, ENSOARG00000014115, ENSOARG00000021143, ENSOARG00000004705, ENSOARG00000008608, ENSOARG00000000569, ENSOARG00000021147, ENSOARG00000003413, ENSOARG00000018510, ENSOARG00000010068,…	1974	1.30986	0.919602	0.799925	0.799925
GOTERM_MF_DIRECT	GO:0004721~phosphoprotein phosphatase activity	2	0.569801	0.0901934	ENSOARG00000019910, ENSOARG00000001626	7	21.2127	1	1	1
UP_SEQ_FEATURE	DOMAIN:IPPc	2	0.569801	0.0907807	ENSOARG00000009403, ENSOARG00000016663	7	21.0936	1	1	0.996212
UP_SEQ_FEATURE	DOMAIN:OBG-type G	2	0.569801	0.0907807	ENSOARG00000010326, ENSOARG00000000967	7	21.0936	1	1	0.996212
GOTERM_BP_DIRECT	GO:0007165~signal transduction	9	2.5641	0.091705	ENSOARG00000011058, ENSOARG00000018727, ENSOARG00000021144, ENSOARG00000013598, ENSOARG00000014418, ENSOARG00000015035, ENSOARG00000000939, ENSOARG00000018595, ENSOARG00000014948	314	1.94323	1	1	1
UP_KW_BIOLOGICAL_PROCESS	KW-0805~Transcription regulation	11	3.1339	0.0952097	ENSOARG00000021143, ENSOARG00000010068, ENSOARG00000010102, ENSOARG00000009797, ENSOARG00000009842, ENSOARG00000009789, ENSOARG00000003545, ENSOARG00000009758, ENSOARG00000009717, ENSOARG00000009680, ENSOARG00000009166	560	1.70693	0.994498	0.928583	0.928583
GOTERM_BP_DIRECT	GO:0007144~female meiosis I	2	0.569801	0.0983651	ENSOARG00000016070, ENSOARG00000001274	7	19.3706	1	1	1
GOTERM_BP_DIRECT	GO:0042416~dopamine biosynthetic process	2	0.569801	0.0983651	ENSOARG00000016211, ENSOARG00000018510	7	19.3706	1	1	1
GOTERM_BP_DIRECT	GO:0030953~astral microtubule organization	2	0.569801	0.0983651	ENSOARG00000009784, ENSOARG00000015928	7	19.3706	1	1	1
